# Supplementary material for: Proteomics in non-human primates: utilizing RNA-Seq data to improve protein identification by mass spectrometry in vervet monkeys
Source: BMC Genomics. 2017 Nov 13;18:877. doi: 10.1186/s12864-017-4279-0 (PMC5683380; doi:10.1186/s12864-017-4279-0)
Supplement: Supplementary file 2 — Listing the SAV and SJ derived peptides identified exclusively by the sample-specific databases. (XLSX 46 kb) [file 12864_2017_4279_MOESM2_ESM.xlsx]

## Sheet: S2
Type	Base Peptide Sequence	Protein Description	Start Residue	Stop Residue	Missed Cleavages	Theoretical Mass (Da)	Precursor Mass Error (Da)	Precursor Mass Error (ppm)
SJ	SLTNLSK	JUNC00000863_3_9:+:87982073:87982084;87983919:87983927_exons:novel;ENSCSAT00000004211:protein_coding_depth:2	287	294	1	942.539	-0.0024298	-2.57793
SJ	ILSSPWIQIYNNFSPIIDYFPGTHNK	JUNC00000875_2_9:+:88089910:88089933;88091097:88091150_exons:novel;novel_depth:25	338	345	1	1057.59	-0.00209029	-1.97646
SJ	SDYFMAFSAGK	JUNC00000908_2_9:88356191:88356217;88358426:88358431_exons:novel;novel_depth:255	171	184	1	1733.83	-0.00416379	-2.40151
SJ	SLTNLSK	JUNC00000979_1_9:+:87982073:87982084;87983919:87983927_exons:novel;ENSCSAT00000004211:protein_coding_depth:4	1	7	0	761.428	-6.13e-05	-0.0804483
SJ	FGIVFSNGK	JUNC00000993_1_9:+:88085032:88085035;88085209:88085231_exons:novel;novel_depth:11	1	9	0	967.513	1.02888	1063.43
SJ	ILSSPWIQIYNNFSPIIDYFPGTHNK	JUNC00000994_1_9:+:88089910:88089933;88091097:88091150_exons:novel;novel_depth:15	1	26	0	3063.55	-0.00566014	-1.84758
SJ	SDYFMAFSAGK	JUNC00001020_3_9:88356188:88356216;88358426:88358429_exons:novel;novel_depth:285	1	11	0	1238.53	-0.00375316	-3.03034
SJ	VTQGFGVVLSNGER	JUNC00001024_2_9:88363058:88363073;88364513:88364538_exons:novel;novel_depth:17	1	14	0	1461.76	-0.00505449	-3.45782
SJ	SLTNLSK	JUNC00001057_3_9:+:88082732:88082743;88084873:88084881_exons:novel;novel_depth:5	1	7	0	761.428	1.91809	2519.07
SJ	ILSSPWIQIYNNFSPIIDYFPGTHNK	JUNC00001059_2_9:+:88089910:88089933;88091097:88091150_exons:novel;novel_depth:11	1	26	0	3063.55	-0.00968846	-3.1625
SJ	ILSSPWIQIYNNFSPIIDYFPGTHNK	JUNC00001092_2_9:+:88089910:88089933;88091097:88091150_exons:novel;novel_depth:31	1	26	0	3063.55	-0.0043784	-1.42919
SJ	ILSSPWIQIYNNFSPIIDYFPGTHNK	JUNC00001560_1_9:+:88089910:88089933;88091097:88091150_exons:novel;novel_depth:42	1	26	0	3063.55	-0.00291356	-0.95104
SJ	ILSSPWIQIYNNFSPIIDYFPGTHNK	JUNC00001605_2_9:+:88089910:88089933;88091097:88091150_exons:novel;novel_depth:116	1	26	0	3063.55	-0.00694188	-2.26596
SJ	SDYFMAFSAGK	JUNC00001623_2_9:88356188:88356216;88358426:88358429_exons:novel;novel_depth:827	1	11	0	1222.53	2.03865	1667.56
SJ	ILSSPWIQIYNNFSPIIDYFPGTHNK	JUNC00001633_1_9:+:88089910:88089933;88091097:88091150_exons:novel;novel_depth:75	1	26	0	3063.55	-0.00529393	-1.72804
SJ	FDPGHFLDESGNFK	JUNC00001647_1_9:88351496:88351509;88358426:88358453_exons:novel;novel_depth:3	1	14	0	1608.72	-0.0117918	-7.32992
SJ	SDYFMAFSAGK	JUNC00001684_2_9:88356188:88356216;88358426:88358429_exons:novel;novel_depth:748	1	11	0	1238.53	2.09671	1692.91
SJ	SLTNLSK	JUNC00001702_2_9:+:87982073:87982084;87983919:87983927_exons:novel;ENSCSAT00000004211:protein_coding_depth:19	1	7	0	761.428	-2.2e-07	-0.000289522
SJ	ILSSPWIQIYNNFSPIIDYFPGTHNK	JUNC00001724_1_9:+:88089910:88089933;88091097:88091150_exons:novel;novel_depth:101	1	26	0	3063.55	-0.000668455	-0.218196
SJ	SDYFMAFSAGK	JUNC00001765_1_9:88356188:88356215;88358426:88358430_exons:novel;novel_depth:1186	1	11	0	1222.53	-0.000293604	-0.24016
SJ	VTQGFGVVLSNGER	JUNC00001771_1_9:88363067:88363082;88364513:88364538_exons:novel;novel_depth:51	1	14	0	1461.76	0.00165938	1.13519
SJ	ASFPQGPVGGANR	JUNC00002245_1_8:50125685:50125698;50127176:50127200_exons:novel;novel_depth:2	1	13	0	1256.63	0.000377067	0.300063
SJ	SLHTLFGDK	JUNC00002600_3_7:+:21874197:21874202;21876071:21876091_exons:novel;novel_depth:517	290	298	0	1030.59	-0.00157567	-1.5289
SJ	VFDEFQPLVEEPQNLVK	JUNC00002610_3_7:+:21882662:21882664;21883757:21883804_exons:ENSCSAT00000002841:protein_coding;ENSCSAT00000002841:protein_coding_depth:796	59	73	0	1574.78	0.000855989	0.543561
SJ	GTAFGGWK	JUNC00002825_1_7:47190591:47190597;47199883:47199899_exons:novel;novel_depth:15	189	197	1	1077.62	0.00216875	2.01254
SJ	GAVYGGFK	JUNC00002849_3_7:47405773:47405789;47484619:47484625_exons:novel;novel_depth:48	167	174	0	949.527	-0.00163478	-1.72167
SJ	PIQEVLK	JUNC00002879_1_7:47470336:47470347;47516800:47516808_exons:novel;novel_depth:79	1031	1039	0	977.518	0.000698441	0.714505
SJ	SLHTLFGDK	JUNC00003105_3_7:+:21874197:21874202;21876071:21876091_exons:novel;novel_depth:411	1	9	0	1016.53	0.000358333	0.352507
SJ	VFDEFQPLVEEPQNLVK	JUNC00003113_3_7:+:21882662:21882664;21883757:21883804_exons:ENSCSAT00000002841:protein_coding;ENSCSAT00000002841:protein_coding_depth:651	1	17	0	2030.04	-0.00666532	-3.28335
SJ	ASFPQGPVGGANR	JUNC00003117_3_8:50125670:50125686;50127176:50127197_exons:novel;novel_depth:2	1	13	0	1256.63	-0.00523817	-4.16844
SJ	SLHTLFGDK	JUNC00003242_3_7:+:21874197:21874202;21876071:21876091_exons:novel;novel_depth:534	1	9	0	1016.53	-0.00470759	-4.63104
SJ	VFDEFQPLVEEPQNLVK	JUNC00003248_3_7:+:21882662:21882664;21883757:21883804_exons:ENSCSAT00000002841:protein_coding;ENSCSAT00000002841:protein_coding_depth:910	1	17	0	2030.04	-0.00202665	-0.998332
SJ	GTAFGGWK	JUNC00003360_3_7:47190591:47190597;47199883:47199899_exons:novel;novel_depth:35	1	8	0	822.402	-0.000853149	-1.03739
SJ	GAVYGGFK	JUNC00003387_3_7:47405773:47405789;47484619:47484625_exons:novel;novel_depth:76	1	8	0	797.407	-0.00462761	-5.80332
SJ	SLHTLFGDK	JUNC00003401_2_7:+:21874197:21874202;21876071:21876091_exons:novel;novel_depth:504	1	9	0	1016.53	-0.00373102	-3.67035
SJ	VFDEFQPLVEEPQNLVK	JUNC00003410_3_7:+:21882662:21882664;21883757:21883804_exons:ENSCSAT00000002841:protein_coding;ENSCSAT00000002841:protein_coding_depth:725	1	17	0	2030.04	-0.002637	-1.29899
SJ	PIQEVLK	JUNC00003417_1_7:47470339:47470350;47516800:47516808_exons:novel;novel_depth:103	1	7	0	825.496	-0.0037209	-4.50747
SJ	INEGFDLLR	JUNC00003438_2_7:47481560:47481569;47483901:47483917_exons:novel;novel_depth:2	1	9	0	1075.57	-0.00117194	-1.0896
SJ	GAVYGGFK	JUNC00003518_3_7:47405773:47405789;47484619:47484625_exons:novel;novel_depth:59	1	8	0	797.407	-0.00133171	-1.67005
SJ	PIQEVLK	JUNC00003549_1_7:47470336:47470345;47516800:47516810_exons:novel;novel_depth:74	1	7	0	825.496	2.02728	2455.84
SJ	GAVYGGFK	JUNC00003700_2_7:47405773:47405788;47484619:47484626_exons:novel;novel_depth:84	1	8	0	797.407	-0.00627556	-7.86995
SJ	TDDHVVSGNLVSPLPAILGHEAAGIVESVGEGVTTVK	JUNC00003705_2_7:47417419:47417503;47474496:47474521_exons:novel;novel_depth:2	1	37	0	3666.91	-0.0133065	-3.6288
SJ	PIQEVLK	JUNC00003738_1_7:47470339:47470350;47516800:47516808_exons:novel;novel_depth:154	1	7	0	825.496	1.9765	2394.32
SJ	APSTWLTAYVVK	JUNC00003859_3_6:6272463:6272476;6272818:6272839_exons:novel;novel_depth:8	145	166	1	2443.2	-0.00448996	-1.83774
SJ	GILGNAIK	JUNC00004277_3_6:+:875379:875392;875672:875681_exons:novel;novel_depth:93	1	8	0	784.481	-0.000734378	-0.936133
SJ	YGPMEEPLVIEK	JUNC00004280_2_6:+:875878:875901;875980:875991_exons:novel;novel_depth:95	1	12	0	1419.7	-0.00467662	-3.2941
SJ	YGPMEEPLVIEK	JUNC00004503_2_6:+:875878:875901;875980:875991_exons:novel;novel_depth:78	1	12	0	1419.7	-0.00479869	-3.38008
SJ	APSTWLTAYVVK	JUNC00004601_3_6:6272457:6272472;6272818:6272837_exons:novel;novel_depth:44	1	12	0	1334.72	0.00578363	4.3332
SJ	SLHTLFGDK	JUNC00004718_3_7:+:21874197:21874202;21876071:21876091_exons:novel;novel_depth:553	1	9	0	1016.53	-0.00354792	-3.49023
SJ	VFDEFQPLVEEPQNLVK	JUNC00004729_3_7:+:21882662:21882664;21883757:21883804_exons:ENSCSAT00000002841:protein_coding;ENSCSAT00000002841:protein_coding_depth:1102	1	17	0	2030.04	-0.00166044	-0.817936
SJ	APSTWLTAYVVK	JUNC00004793_3_6:6272472:6272487;6272818:6272837_exons:novel;novel_depth:39	1	12	0	1334.72	-0.00105231	-0.788409
SJ	SLHTLFGDK	JUNC00004909_1_7:+:21874197:21874202;21876071:21876091_exons:novel;novel_depth:619	1	9	0	1016.53	-0.00960359	-9.44744
SJ	VFDEFQPLVEEPQNLVK	JUNC00004922_3_7:+:21882662:21882664;21883757:21883804_exons:ENSCSAT00000002841:protein_coding;ENSCSAT00000002841:protein_coding_depth:3395	1	17	0	2030.04	-0.00788602	-3.88467
SJ	SLHTLFGDK	JUNC00004969_3_7:+:21874197:21874202;21876071:21876091_exons:novel;novel_depth:820	1	9	0	1016.53	-0.00446344	-4.39087
SJ	LYSEVLGR	JUNC00004977_2_7:+:234853:234871;236466:236470_exons:novel;novel_depth:20	1	8	0	935.508	-0.0052775	-5.64132
SJ	VFDEFQPLVEEPQNLVK	JUNC00004983_2_7:+:21882662:21882664;21883757:21883804_exons:ENSCSAT00000002841:protein_coding;ENSCSAT00000002841:protein_coding_depth:3319	1	17	0	2030.04	-0.000561806	-0.276747
SJ	APSTWLTAYVVK	JUNC00005017_3_6:6272457:6272472;6272818:6272837_exons:novel;novel_depth:43	1	12	0	1334.72	-0.0155787	-11.6718
SJ	SLHTLFGDK	JUNC00005051_2_7:+:21874197:21874202;21876071:21876091_exons:novel;novel_depth:1273	1	9	0	1016.53	-0.0064776	-6.37228
SJ	VFDEFQPLVEEPQNLVK	JUNC00005061_1_7:+:21882662:21882664;21883757:21883804_exons:ENSCSAT00000002841:protein_coding;ENSCSAT00000002841:protein_coding_depth:2223	1	17	0	2030.04	0.000903038	0.444838
SJ	GTAFGGWK	JUNC00005078_1_7:47190591:47190592;47199883:47199904_exons:novel;novel_depth:56	1	8	0	822.402	-0.0025011	-3.04121
SJ	GAVYGGFK	JUNC00005113_2_7:47405773:47405787;47484619:47484627_exons:novel;novel_depth:159	1	8	0	797.407	-0.0032238	-4.04285
SJ	PIQEVLK	JUNC00005154_3_7:47470333:47470346;47516800:47516806_exons:novel;novel_depth:219	1	7	0	825.496	-0.00250019	-3.02872
SJ	SLHTLFGDK	JUNC00005268_2_7:+:21874197:21874202;21876071:21876091_exons:novel;novel_depth:1272	1	9	0	1016.53	-0.00318171	-3.12997
SJ	VFDEFQPLVEEPQNLVK	JUNC00005278_2_7:+:21882662:21882664;21883757:21883804_exons:ENSCSAT00000002841:protein_coding;ENSCSAT00000002841:protein_coding_depth:4951	1	17	0	2030.04	-0.00556669	-2.74216
SJ	GTAFGGWK	JUNC00005305_3_7:47190591:47190594;47199883:47199902_exons:novel;novel_depth:106	1	8	0	822.402	-0.000670043	-0.814739
SJ	HVTQDIVLPDGR	JUNC00005331_1_6:14428314:14428344;14428411:14428415_exons:novel;novel_depth:13	1	12	0	1348.71	-0.00405071	-3.0034
SJ	IFNDSVNIMHAK	JUNC00005338_1_6:14439461:14439469;14441344:14441370_exons:novel;novel_depth:4	1	12	0	1403.69	-0.00556118	-3.96184
SJ	GAVYGGFK	JUNC00005348_3_7:47405773:47405789;47484619:47484625_exons:novel;novel_depth:404	1	8	0	797.407	-0.000355145	-0.445375
SJ	VTPGSTCAVFGLGGVGLSVVMGCK	JUNC00005352_3_7:47408866:47408867;47472346:47472415_exons:novel;ENSCSAT00000002135:protein_coding_depth:3	1	24	0	2352.16	2.02444	860.672
SJ	PIQEVLK	JUNC00005406_1_7:47470339:47470350;47516800:47516808_exons:novel;novel_depth:696	1	7	0	825.496	-0.00274433	-3.32447
SJ	GAVYGGFK	JUNC00005410_2_7:47405773:47405788;47484619:47484626_exons:novel;novel_depth:308	1	8	0	797.407	-0.00517692	-6.49219
SJ	VCLIGCGFSTGYGSAVK	JUNC00005411_1_7:47472319:47472360;47519261:47519269_exons:ENSCSAT00000002135:protein_coding;novel_depth:2	1	17	0	1774.84	0.00037008	0.208515
SJ	GAIFGGFK	JUNC00005454_3_7:47508122:47508129;47514531:47514546_exons:novel;novel_depth:29	1	8	0	795.428	0.00039385	0.495142
SJ	GAVYGGFK	JUNC00005458_1_7:47405776:47405790;47484619:47484627_exons:novel;novel_depth:230	1	8	0	797.407	-0.00523796	-6.56874
SJ	PIQEVLK	JUNC00005461_3_7:47470333:47470346;47516800:47516806_exons:novel;novel_depth:442	1	7	0	825.496	-0.00427021	-5.17291
SJ	PIQEVLK	JUNC00005506_1_7:47470336:47470347;47516800:47516808_exons:novel;novel_depth:410	1	7	0	825.496	2.25e-06	0.00272301
SJ	GAVYGGFK	JUNC00005740_2_7:47405773:47405788;47484619:47484626_exons:novel;novel_depth:456	1	8	0	797.407	-0.000721356	-0.904627
SJ	HVTQDIVLPDGR	JUNC00005780_3_6:14428299:14428331;14428411:14428413_exons:novel;novel_depth:16	1	12	0	1348.71	-0.00779118	-5.77676
SJ	PIQEVLK	JUNC00005781_1_7:47470336:47470347;47516800:47516808_exons:novel;novel_depth:644	1	7	0	825.496	-0.000180858	-0.21909
SJ	VAVGICR	JUNC00005796_3_7:47474554:47474555;47522140:47522161_exons:novel;ENSCSAT00000002135:protein_coding_depth:17	2	8	0	773.422	0.00084877	1.09742
SJ	APDQAAEIVSR	JUNC00006216_3_6:+:34089471:34089482;34090412:34090432_exons:novel;novel_depth:2	1	11	0	1155.59	2.07161	1792.69
SJ	SGTTWVSQILDMIYQGGDLEK	JUNC00006541_1_5:26474046:26474047;26474170:26474230_exons:novel;novel_depth:6	146	162	0	1818.9	-0.00413039	-2.27082
SJ	YGPMEEPLVIEK	JUNC00006593_1_6:+:875878:875901;875980:875991_exons:novel;novel_depth:228	1	12	0	1419.7	-0.00455455	-3.20812
SJ	APSTWLTAYVVK	JUNC00006822_2_6:6272475:6272489;6272818:6272838_exons:novel;novel_depth:66	1	12	0	1334.72	0.00151117	1.1322
SJ	APSTWLTAYVVK	JUNC00007278_1_6:6272475:6272488;6272818:6272839_exons:novel;novel_depth:81	1	12	0	1334.72	-0.00324957	-2.43464
SJ	APSTWLTAYVVK	JUNC00007334_2_6:6272475:6272487;6272818:6272840_exons:novel;novel_depth:166	1	12	0	1334.72	-0.016189	-12.1291
SJ	APSTWLTAYVVK	JUNC00007429_2_6:6272475:6272487;6272818:6272840_exons:novel;novel_depth:144	1	12	0	1334.72	0.000534606	0.400537
SJ	GHGFITPADGGPDIFLHISDVEGEYVPVEGDEVTYK	JUNC00007574_2_5:8431170:8431228;8434171:8434219_exons:novel;novel_depth:6	1	36	0	3858.83	-0.0023002	-0.596088
SJ	APSTWLTAYVVK	JUNC00007691_2_6:6272475:6272488;6272818:6272839_exons:novel;novel_depth:120	1	12	0	1334.72	0.00370843	2.77843
SJ	SVINASATLAPK	JUNC00007890_3_6:14441636:14441656;14444545:14444559_exons:novel;novel_depth:4	1	12	0	1170.66	-0.00400378	-3.4201
SJ	SGTTWVSQILDMIYQGGDLEK	JUNC00008016_1_5:26474088:26474091;26474170:26474228_exons:novel;novel_depth:4	1	21	0	2356.13	0.00587441	2.49325
SJ	APGIPSGMETLK	JUNC00008121_1_5:26462685:26462701;26462773:26462791_exons:novel;novel_depth:18	1	12	0	1215.62	-0.00623255	-5.12707
SJ	THPEPGTWDSFLEK	JUNC00008127_3_5:26470464:26470487;26470648:26470665_exons:novel;novel_depth:4	1	14	0	1642.76	-0.00824646	-5.01988
SJ	VPFLEANDPGDPSGMEILK	JUNC00008128_1_5:26473807:26473846;26473940:26473956_exons:novel;novel_depth:14	1	19	0	2043.98	-0.00857942	-4.19741
SJ	SGTTWVSQILDMIYQGGDLEK	JUNC00008129_1_5:26474058:26474061;26474170:26474228_exons:novel;novel_depth:9	1	21	0	2340.13	-0.00372756	-1.59288
SJ	ESHPLLTTVIDGVLLPK	JUNC00008337_1_5:41622060:41622061;41625927:41625975_exons:novel;novel_depth:6	1	17	0	1831.05	-0.00623346	-3.40432
SJ	SVINASATLAPK	JUNC00008421_2_6:14441636:14441654;14444545:14444561_exons:novel;novel_depth:2	1	12	0	1170.66	-0.00424792	-3.62865
SJ	ESHPLLTTVIDGVLLPK	JUNC00008445_1_5:41622039:41622040;41625927:41625975_exons:novel;novel_depth:2	1	17	0	1831.05	-0.00458551	-2.50431
SJ	HVTQDIVLPDGR	JUNC00008465_3_6:14428308:14428340;14428411:14428413_exons:novel;novel_depth:36	1	12	0	1348.71	-0.00313519	-2.32458
SJ	SVINASATLAPK	JUNC00008473_1_6:14441600:14441617;14444545:14444562_exons:novel;novel_depth:2	1	12	0	1170.66	-0.00559069	-4.77567
SJ	APGIPSGMETLK	JUNC00008559_2_5:26462667:26462686;26462773:26462788_exons:novel;novel_depth:8	1	12	0	1215.62	-0.00501185	-4.12289
SJ	VPFLEANDPGDPSGMEILK	JUNC00008575_1_5:26473834:26473871;26473940:26473958_exons:novel;novel_depth:7	1	19	0	2043.98	-0.00857942	-4.19741
SJ	SGTTWVSQILDMIYQGGDLEK	JUNC00008576_3_5:26474070:26474073;26474170:26474228_exons:novel;novel_depth:5	1	21	0	2356.13	-0.0129855	-5.51136
SJ	HVTQDIVLPDGR	JUNC00008665_2_6:14428311:14428342;14428411:14428414_exons:novel;novel_depth:57	1	12	0	1348.71	-0.00950016	-7.04389
SJ	SVINASATLAPK	JUNC00008674_2_6:14441606:14441624;14444545:14444561_exons:novel;novel_depth:4	1	12	0	1170.66	-9.75e-05	-0.083308
SJ	HVTQDIVLPDGR	JUNC00008752_2_6:14428308:14428339;14428411:14428414_exons:novel;novel_depth:31	1	12	0	1348.71	-0.00377606	-2.79975
SJ	ESHPLLTTVIDGVLLPK	JUNC00008919_1_5:41622021:41622023;41625927:41625974_exons:novel;novel_depth:5	1	17	0	1831.05	-0.00988238	-5.39712
SJ	DGVANVSFEDSVISLSGDHSIIGR	JUNC00009788_1_2:60461380:60461403;60462510:60462557_exons:novel;novel_depth:43	256	273	1	2088.06	-0.00746401	-3.57461
SJ	VVVVTGGGR	JUNC00010593_2_6:42072621:42072625;42073050:42073071_exons:novel;novel_depth:3	1	9	0	842.497	0.000680453	0.807662
SJ	AINQEMFK	JUNC00011039_3_1:+:14667510:14667514;14667936:14667954_exons:ENSCSAT00000004081:protein_coding;ENSCSAT00000004081:protein_coding_depth:64	232	243	0	1387.76	-0.00234105	-1.68693
SJ	VLIQVGYEPLPPTIGR	JUNC00011100_2_1:+:17676093:17676104;17679420:17679455_exons:ENSCSAT00000003846:protein_coding;novel_depth:2	71	89	0	2056.99	-0.0099818	-4.85264
SJ	APGIPSGMETLK	JUNC00011811_3_5:26462679:26462697;26462773:26462789_exons:novel;novel_depth:19	1	12	0	1199.62	0.0622905	51.9251
SJ	DGVANVSFEDSVISLSGDHSIIGR	JUNC00011915_1_2:60461380:60461405;60462510:60462555_exons:novel;novel_depth:56	1	24	0	2473.21	-0.010843	-4.38419
SJ	SGTTWVSQILDMIYQGGDLEK	JUNC00012688_3_5:26474058:26474063;26474170:26474226_exons:novel;novel_depth:26	1	21	0	2340.13	0.000300762	0.128524
SJ	APGIPSGMETLK	JUNC00012793_3_5:26462688:26462708;26462773:26462787_exons:novel;novel_depth:27	1	12	0	1215.62	-0.00159388	-1.31117
SJ	SGTTWVSQILDMIYQGGDLEK	JUNC00012812_3_5:26474061:26474065;26474170:26474227_exons:novel;novel_depth:24	1	21	0	2356.13	0.0020292	0.861244
SJ	ESHPLLTTVIDGVLLPK	JUNC00013087_1_5:41622021:41622022;41625927:41625975_exons:novel;novel_depth:24	1	17	0	1831.05	0.00281294	1.53625
SJ	ESHPLLTTVIDGVLLPK	JUNC00013177_2_5:41621988:41621991;41727488:41727534_exons:novel;ENSCSAT00000003195:protein_coding_depth:6	1	17	0	1831.05	-0.000190982	-0.104302
SJ	TILSNQTVDIPENVDITLK	JUNC00013252_1_27:+:10851121:10851160;10851245:10851261_exons:ENSCSAT00000015029:protein_coding;ENSCSAT00000015029:protein_coding_depth:4	113	127	1	1679.94	0.000715484	0.4259
SJ	ESHPLLTTVIDGVLLPK	JUNC00013307_1_5:41622021:41622023;41625927:41625974_exons:novel;novel_depth:9	1	17	0	1831.05	0.000724545	0.3957
SJ	ELAEAQDDSILK	JUNC00013482_1_27:+:48115054:48115066;48115873:48115895_exons:ENSCSAT00000013384:protein_coding;ENSCSAT00000013384:protein_coding_depth:249	378	389	0	1331.68	-0.00077327	-0.580671
SJ	EEGILGFFAGLVPR	JUNC00013502_2_1:+:17689764:17689789;17690970:17690985_exons:novel;novel_depth:17	1	14	0	1503.81	-0.00133988	-0.890991
SJ	ESHPLLTTVIDGVLLPK	JUNC00013606_1_5:41622027:41622029;41625927:41625974_exons:novel;novel_depth:13	1	17	0	1831.05	-0.000116751	-0.0637618
SJ	AINQEMFK	JUNC00013659_3_1:+:14667510:14667514;14667936:14667954_exons:ENSCSAT00000004081:protein_coding;ENSCSAT00000004081:protein_coding_depth:104	1	8	0	995.475	-0.0041231	-4.14184
SJ	EEGILGFFAGLVPR	JUNC00013737_2_1:+:17689764:17689789;17690970:17690985_exons:novel;novel_depth:15	1	14	0	1503.81	-0.0053682	-3.56974
SJ	NIPGITLLNVSK	JUNC00013757_1_26:+:17049382:17049391;17049662:17049687_exons:novel;novel_depth:4	58	70	0	1357.8	-0.00167559	-1.23405
SJ	LTEGCSFR	JUNC00013843_3_26:+:20387385:20387394;20389150:20389163_exons:novel;novel_depth:91	774	786	0	1442.8	-0.00129897	-0.90031
SJ	AQPAQPADEPAEK	JUNC00013900_3_1:+:50373262:50373267;50375652:50375684_exons:novel;novel_depth:4	1	13	0	1350.64	-0.00279122	-2.06659
SJ	AINQEMFK	JUNC00014452_1_1:+:14667510:14667514;14667936:14667954_exons:ENSCSAT00000004081:protein_coding;ENSCSAT00000004081:protein_coding_depth:147	1	8	0	995.475	-0.00558794	-5.61334
SJ	LGANSLLDLVVFGR	JUNC00014607_2_4:1396634:1396636;1400692:1400730_exons:novel;novel_depth:2	1	14	0	1472.84	-0.00188816	-1.28199
SJ	FGPGVTR	JUNC00014989_1_5:74197537:74197545;74199255:74199266_exons:ENSCSAT00000000919:protein_coding;ENSCSAT00000000919:protein_coding_depth:4	1	7	0	732.392	1.98157	2705.62
SJ	YAELSEEDLK	JUNC00015035_2_4:35078254:35078274;35087923:35087931_exons:novel;novel_depth:2	1	10	0	1195.56	-0.00447883	-3.74622
SJ	VGNLGLATSFFNER	JUNC00015492_3_X:+:38536367:38536379;38536616:38536644_exons:novel;novel_depth:3	1	14	0	1523.77	1.98003	1299.42
SJ	TILSNQTVDIPENVDITLK	JUNC00016031_3_27:+:10851121:10851160;10851245:10851261_exons:ENSCSAT00000015029:protein_coding;ENSCSAT00000015029:protein_coding_depth:2	1	19	0	2112.13	-0.00314562	-1.48931
SJ	ELAEAQDDSILK	JUNC00016339_2_27:+:48115054:48115066;48115873:48115895_exons:ENSCSAT00000013384:protein_coding;ENSCSAT00000013384:protein_coding_depth:310	1	12	0	1330.66	-0.00222819	-1.6745
SJ	TILSNQTVDIPENVDITLK	JUNC00016436_2_27:+:10851121:10851160;10851245:10851261_exons:ENSCSAT00000015029:protein_coding;ENSCSAT00000015029:protein_coding_depth:4	1	19	0	2112.13	-0.0036339	-1.72049
SJ	YQIDPDACFSAK	JUNC00016618_3_23:36785633:36785663;36787633:36787637_exons:novel;ENSCSAT00000011747:protein_coding_depth:2	2178	2191	0	1396.77	0.000245758	0.175948
SJ	NIPGITLLNVSK	JUNC00016647_3_26:+:17049382:17049391;17049662:17049687_exons:novel;novel_depth:4	1	12	0	1267.75	-0.00428599	-3.38078
SJ	ELAEAQDDSILK	JUNC00016723_1_27:+:48115054:48115066;48115873:48115895_exons:ENSCSAT00000013384:protein_coding;ENSCSAT00000013384:protein_coding_depth:373	1	12	0	1330.66	-0.00235026	-1.76623
SJ	IILDNLQAK	JUNC00016950_3_3:19788395:19788415;19801565:19801570_exons:novel;novel_depth:2	1	9	0	1026.61	-7.22e-05	-0.0703115
SJ	NIPGITLLNVSK	JUNC00017053_2_26:+:17049382:17049391;17049662:17049687_exons:novel;novel_depth:3	1	12	0	1267.75	-0.00514048	-4.05481
SJ	AFAAGADIK	JUNC00017288_2_26:53219466:53219476;53220013:53220028_exons:ENSCSAT00000004671:protein_coding;ENSCSAT00000004671:protein_coding_depth:12	1	9	0	862.455	-0.00421042	-4.88191
SJ	ELAEAQDDSILK	JUNC00017600_1_27:+:48115054:48115066;48115873:48115895_exons:ENSCSAT00000013384:protein_coding;ENSCSAT00000013384:protein_coding_depth:365	1	12	0	1330.66	-0.00576823	-4.33486
SJ	AFAAGADIK	JUNC00017682_3_26:53219466:53219477;53220013:53220027_exons:ENSCSAT00000004671:protein_coding;ENSCSAT00000004671:protein_coding_depth:15	1	9	0	862.455	-0.0282583	-32.7649
SJ	NIPGITLLNVSK	JUNC00017932_2_26:+:17049382:17049391;17049662:17049687_exons:novel;novel_depth:3	1	12	0	1267.75	-0.000135597	-0.106959
SJ	AFAAGADIK	JUNC00018627_1_26:53219469:53219478;53220013:53220029_exons:ENSCSAT00000004671:protein_coding;ENSCSAT00000004671:protein_coding_depth:16	1	9	0	862.455	-0.0272207	-31.5619
SJ	GEVITTYCPANNEPIAR	JUNC00019859_1_23:29587121:29587126;29588436:29588480_exons:novel;novel_depth:3	1	17	0	1903.91	-0.00700606	-3.67983
SJ	YQIDPDACFSAK	JUNC00019919_2_23:36785606:36785636;36787633:36787637_exons:novel;ENSCSAT00000011747:protein_coding_depth:3	1	12	0	1413.62	-0.00484006	-3.42387
SJ	AINQEMFK	JUNC00020084_1_1:+:14667510:14667514;14667936:14667954_exons:ENSCSAT00000004081:protein_coding;ENSCSAT00000004081:protein_coding_depth:153	1	8	0	995.475	-0.000827199	-0.830959
SJ	EEGILGFFAGLVPR	JUNC00020198_2_1:+:17689764:17689789;17690970:17690985_exons:novel;novel_depth:18	1	14	0	1503.81	0.00268844	1.78775
SJ	AQPAQPADEPAEK	JUNC00020740_3_1:+:50373262:50373267;50375652:50375684_exons:novel;novel_depth:12	1	13	0	1350.64	-0.000349815	-0.258999
SJ	AINQEMFK	JUNC00021416_3_1:+:14667510:14667514;14667936:14667954_exons:ENSCSAT00000004081:protein_coding;ENSCSAT00000004081:protein_coding_depth:223	1	8	0	995.475	-0.00192583	-1.93459
SJ	GEVITTYCPANNEPIAR	JUNC00021424_2_23:29587130:29587136;29588436:29588479_exons:novel;novel_depth:6	1	17	0	1903.91	-0.00834883	-4.3851
SJ	AINQEMFK	JUNC00021510_1_1:+:14667510:14667514;14667936:14667954_exons:ENSCSAT00000004081:protein_coding;ENSCSAT00000004081:protein_coding_depth:185	1	8	0	995.475	-0.00625933	-6.28778
SJ	EEGILGFFAGLVPR	JUNC00021641_2_1:+:17689764:17689789;17690970:17690985_exons:novel;novel_depth:20	1	14	0	1503.81	-0.00451371	-3.00152
SJ	FYAYNPLAGGLLTGK	JUNC00021676_2_20:+:113239081:113239105;113239317:113239336_exons:novel;novel_depth:15	6	21	0	1651.86	-0.00214771	-1.30017
SJ	AINQEMFK	JUNC00021796_1_1:+:14667510:14667514;14667936:14667954_exons:ENSCSAT00000004081:protein_coding;ENSCSAT00000004081:protein_coding_depth:415	1	8	0	995.475	-0.000216847	-0.217833
SJ	EEGILGFFAGLVPR	JUNC00021941_2_1:+:17689764:17689789;17690970:17690985_exons:novel;novel_depth:38	1	14	0	1503.81	0.00134567	0.894839
SJ	QTYFLPVIGLVDAEK	JUNC00022539_1_1:+:17883705:17883707;17883823:17883864_exons:novel;ENSCSAT00000003812:protein_coding_depth:6	1	15	0	1691.91	-0.00207306	-1.22528
SJ	ACNMLQCSR	JUNC00023845_2_21:+:103234619:103234635;103236345:103236354_exons:novel;novel_depth:3	1	9	0	1154.46	-0.907811	-786.349
SJ	IVENIQVFDFK	JUNC00023849_3_21:+:103257390:103257407;103258054:103258068_exons:novel;novel_depth:2	1	11	0	1350.72	-0.00145998	-1.08089
SJ	TILSNQTVDIPENVDITLK	JUNC00024050_1_27:+:10851121:10851160;10851245:10851261_exons:ENSCSAT00000015029:protein_coding;ENSCSAT00000015029:protein_coding_depth:9	1	19	0	2112.13	-0.00338976	-1.6049
SJ	ELAEAQDDSILK	JUNC00024516_1_27:+:48115054:48115066;48115873:48115895_exons:ENSCSAT00000013384:protein_coding;ENSCSAT00000013384:protein_coding_depth:510	1	12	0	1330.66	-0.00344889	-2.59186
SJ	GQVYILGR	JUNC00024689_2_12:7645250:7645259;7649675:7649688_exons:novel;novel_depth:39	317	324	0	811.423	-0.00215024	-2.64997
SJ	FAELVYTGFWHSPECEFVR	JUNC00024690_2_12:7649800:7649822;7655130:7655163_exons:novel;novel_depth:7	5	18	0	1477.71	-0.00178321	-1.20674
SJ	SPWSMDENLMHISYEAGILENPK	JUNC00024698_3_12:7673703:7673742;7674282:7674310_exons:novel;novel_depth:53	96	125	0	3069.61	0.00174428	0.568243
SJ	FELTCYSLAPQIK	JUNC00024702_1_12:7678414:7678451;7681060:7681060_exons:novel;novel_depth:12	66	78	0	1621.82	-0.00365385	-2.25292
SJ	NIPGITLLNVSK	JUNC00025037_3_26:+:17049382:17049391;17049662:17049687_exons:novel;novel_depth:6	1	12	0	1267.75	-0.000623879	-0.492115
SJ	IAAANGIGR	JUNC00025439_2_20:69459631:69459648;69494658:69494666_exons:novel;novel_depth:2	1	9	0	841.477	-0.00156258	-1.85695
SJ	TILSNQTVDIPENVDITLK	JUNC00025732_3_27:+:10851121:10851160;10851245:10851261_exons:ENSCSAT00000015029:protein_coding;ENSCSAT00000015029:protein_coding_depth:14	1	19	0	2112.13	-0.00461046	-2.18285
SJ	TILSNQTVDIPENVDITLK	JUNC00025763_2_27:+:10851121:10851160;10851245:10851261_exons:ENSCSAT00000015029:protein_coding;ENSCSAT00000015029:protein_coding_depth:9	1	19	0	2112.13	-0.0143761	-6.80644
SJ	FYAYNPLAGGLLTGK	JUNC00026028_2_20:+:113239081:113239105;113239317:113239336_exons:novel;novel_depth:32	1	15	0	1583.83	-0.00521599	-3.29327
SJ	AFAAGADIK	JUNC00026090_1_26:53219481:53219488;53220013:53220031_exons:ENSCSAT00000004671:protein_coding;ENSCSAT00000004671:protein_coding_depth:12	1	9	0	862.455	-0.000609349	-0.706529
SJ	NQVFEPTCLDAFPNLK	JUNC00026250_3_20:23868698:23868718;23871592:23871618_exons:novel;novel_depth:2	1	16	0	1891.91	-0.0106625	-5.63584
SJ	ELAEAQDDSILK	JUNC00026277_1_27:+:48115054:48115066;48115873:48115895_exons:ENSCSAT00000013384:protein_coding;ENSCSAT00000013384:protein_coding_depth:391	1	12	0	1330.66	-0.0138249	-10.3895
SJ	ELAEAQDDSILK	JUNC00026291_1_27:+:48115054:48115066;48115873:48115895_exons:ENSCSAT00000013384:protein_coding;ENSCSAT00000013384:protein_coding_depth:343	1	12	0	1330.66	-0.00222819	-1.6745
SJ	TILSNQTVDIPENVDITLK	JUNC00026362_2_27:+:10851121:10851160;10851245:10851261_exons:ENSCSAT00000015029:protein_coding;ENSCSAT00000015029:protein_coding_depth:15	1	19	0	2112.13	-0.0104698	-4.957
SJ	FYAYNPLAGGLLTGK	JUNC00026720_1_20:+:113239081:113239105;113239317:113239336_exons:novel;novel_depth:14	1	15	0	1583.83	-0.00460564	-2.90791
SJ	TILSNQTVDIPENVDITLK	JUNC00026811_2_27:+:10851121:10851160;10851245:10851261_exons:ENSCSAT00000015029:protein_coding;ENSCSAT00000015029:protein_coding_depth:15	1	19	0	2112.13	-0.000948353	-0.449003
SJ	NIPGITLLNVSK	JUNC00026814_1_26:+:17049382:17049391;17049662:17049687_exons:novel;novel_depth:7	1	12	0	1267.75	-0.00306529	-2.41789
SJ	ELAEAQDDSILK	JUNC00026911_3_27:+:48115054:48115066;48115873:48115895_exons:ENSCSAT00000013384:protein_coding;ENSCSAT00000013384:protein_coding_depth:494	1	12	0	1330.66	-0.00149577	-1.12408
SJ	ELAEAQDDSILK	JUNC00027368_3_27:+:48115054:48115066;48115873:48115895_exons:ENSCSAT00000013384:protein_coding;ENSCSAT00000013384:protein_coding_depth:670	1	12	0	1330.66	-0.00405924	-3.05055
SJ	NIPGITLLNVSK	JUNC00027410_3_26:+:17049382:17049391;17049662:17049687_exons:novel;novel_depth:7	1	12	0	1267.75	0.000718895	0.567064
SJ	ETAEADVASLNR	JUNC00027632_1_26:20473221:20473225;20481191:20481221_exons:novel;novel_depth:2	1	12	0	1274.61	-5.56e-05	-0.0436563
SJ	AFAAGADIK	JUNC00027904_2_26:53219472:53219480;53220013:53220030_exons:ENSCSAT00000004671:protein_coding;ENSCSAT00000004671:protein_coding_depth:19	1	9	0	862.455	-0.00488181	-5.66037
SJ	AFAAGADIK	JUNC00027961_2_26:53219472:53219481;53220013:53220029_exons:ENSCSAT00000004671:protein_coding;ENSCSAT00000004671:protein_coding_depth:24	1	9	0	862.455	0.000245143	0.284239
SJ	FYAYNPLAGGLLTGK	JUNC00028002_2_20:+:113239081:113239105;113239317:113239336_exons:novel;novel_depth:58	1	15	0	1583.83	-0.00704705	-4.44936
SJ	AFAAGADIK	JUNC00028676_2_26:53219472:53219481;53220013:53220029_exons:ENSCSAT00000004671:protein_coding;ENSCSAT00000004671:protein_coding_depth:19	1	9	0	862.455	-0.00134177	-1.55576
SJ	TDQVIQSLIALVNDPQPEHPLR	JUNC00029014_3_19:4488408:4488419;4497264:4497317_exons:novel;novel_depth:4	1	22	0	2482.32	-0.00278005	-1.11994
SJ	AFAAGADIK	JUNC00029093_1_26:53219475:53219484;53220013:53220029_exons:ENSCSAT00000004671:protein_coding;ENSCSAT00000004671:protein_coding_depth:37	1	9	0	862.455	-0.00280662	-3.25422
SJ	LPGIVAEGR	JUNC00029196_1_25:+:55282890:55282896;55284937:55284956_exons:novel;novel_depth:1098	1	9	0	910.524	1.94376	2134.78
SJ	LPGIVAEGR	JUNC00029244_1_25:+:55282890:55282896;55284937:55284956_exons:novel;novel_depth:1024	1	9	0	910.524	1.9423	2133.17
SJ	GQVYILGR	JUNC00029734_3_12:7645253:7645272;7649675:7649678_exons:novel;novel_depth:6	1	8	0	904.513	-0.00257952	-2.85183
SJ	FAELVYTGFWHSPECEFVR	JUNC00029738_2_12:7649797:7649814;7655130:7655168_exons:novel;novel_depth:14	1	19	0	2373.09	-0.00988548	-4.16566
SJ	FELTCYSLAPQIK	JUNC00029752_1_12:7678414:7678451;7681060:7681060_exons:novel;novel_depth:24	1	13	0	1568.79	-0.00329435	-2.09993
SJ	NGEVLLEALFLTVDPYMR	JUNC00030298_2_12:+:27967950:27967956;27970380:27970426_exons:novel;novel_depth:2	1	18	0	2095.07	0.00295218	1.40911
SJ	GQVYILGR	JUNC00030439_3_12:7645250:7645269;7649675:7649678_exons:novel;novel_depth:12	1	8	0	904.513	-0.000260184	-0.287651
SJ	FAELVYTGFWHSPECEFVR	JUNC00030442_3_12:7649743:7649764;7655130:7655164_exons:novel;novel_depth:10	1	19	0	2373.09	-0.0116077	-4.89137
SJ	SPWSMDENLMHISYEAGILENPK	JUNC00030451_2_12:7673700:7673738;7674282:7674311_exons:novel;novel_depth:69	1	23	0	2692.21	-0.0101092	-3.75497
SJ	FELTCYSLAPQIK	JUNC00030453_1_12:7678399:7678435;7681060:7681061_exons:novel;novel_depth:23	1	13	0	1568.79	-0.00463712	-2.95586
SJ	EILYNLESLINSAVFPGLQGGPHNHAIAGVAVALK	JUNC00030630_1_16:17377043:17377126;17379873:17379893_exons:ENSCSAT00000006091:protein_coding;novel_depth:6	36	56	0	2075.17	-0.00357939	-1.72486
SJ	IAIIVDDIIDDVDSFLAAAETLK	JUNC00030639_2_16:+:17629299:17629313;17631824:17631877_exons:novel;novel_depth:2	1790	1799	0	1107.56	-0.00320825	-2.89669
SJ	GVLVTVSSASTK	JUNC00031847_2_24:83526536:83526560;83666236:83666246_exons:novel;novel_depth:3	1	12	0	1147.64	-0.00266775	-2.32455
SJ	VQVSVLK	JUNC00031990_1_12:7645226:7645240;7649675:7649680_exons:novel;novel_depth:13	1	7	0	771.485	-0.00572945	-7.42652
SJ	FAELVYTGFWHSPECEFVR	JUNC00031993_1_12:7649800:7649817;7655130:7655168_exons:novel;novel_depth:18	1	19	0	2373.09	-0.010862	-4.57718
SJ	GEVITTYCPANNEPIAR	JUNC00032099_1_23:29587124:29587129;29588436:29588480_exons:novel;novel_depth:4	1	17	0	1903.91	-0.0084709	-4.44921
SJ	YQIDPDACFSAK	JUNC00032207_1_23:36785594:36785622;36787633:36787639_exons:novel;ENSCSAT00000011747:protein_coding_depth:6	1	12	0	1413.62	-0.015216	-10.7639
SJ	NGEVLLEALFLTVDPYMR	JUNC00032606_3_12:+:27967950:27967956;27970380:27970426_exons:novel;novel_depth:7	1	18	0	2095.07	-1.0305	-491.868
SJ	GEVITTYCPANNEPIAR	JUNC00033207_2_23:29587133:29587139;29588436:29588479_exons:novel;novel_depth:3	1	17	0	1903.91	-0.0114006	-5.98799
SJ	GEVITTYCPANNEPIAR	JUNC00033410_3_23:29587187:29587194;29588436:29588478_exons:novel;novel_depth:3	1	17	0	1903.91	-0.0114006	-5.98799
SJ	GIEQAVQSHAVAEEEAR	JUNC00033674_2_14:+:21006580:21006601;21012583:21012611_exons:novel;ENSCSAT00000014369:protein_coding_depth:5	633	645	0	1598.89	-0.0048458	-3.03074
SJ	QVLLSEPEEAAALYR	JUNC00034036_3_22:+:11069251:11069253;11069329:11069370_exons:ENSCSAT00000013053:protein_coding;ENSCSAT00000013053:protein_coding_depth:2	1	15	0	1687.88	-0.00422573	-2.50358
SJ	PAYHSSLMDPDTK	JUNC00035474_1_11:105679917:105679921;105685845:105685881_exons:novel;novel_depth:2	2	14	0	1476.66	-1.01048	-684.306
SJ	AAISGENAGLVR	JUNC00035968_1_22:+:14161568:14161602;14161999:14161999_exons:ENSCSAT00000011340:protein_coding;ENSCSAT00000011340:protein_coding_depth:3	1	12	0	1156.62	-1.01386	-876.572
SJ	EILYNLESLINSAVFPGLQGGPHNHAIAGVAVALK	JUNC00036709_2_16:17377055:17377139;17379873:17379892_exons:ENSCSAT00000006091:protein_coding;novel_depth:4	1	35	0	3611.95	-0.00309587	-0.857118
SJ	LESGMQNMSIHTK	JUNC00037219_3_11:49033296:49033331;49034261:49034263_exons:novel;novel_depth:3	1	13	0	1506.68	0.00154814	1.02752
SJ	EILYNLESLINSAVFPGLQGGPHNHAIAGVAVALK	JUNC00037641_1_16:17377052:17377135;17379873:17379893_exons:ENSCSAT00000006091:protein_coding;novel_depth:9	1	35	0	3611.95	-0.00724626	-2.00619
SJ	PAYHSSLMDPDTK	JUNC00038359_3_11:105679953:105679958;105685845:105685880_exons:novel;novel_depth:2	2	14	0	1476.66	-0.00596744	-4.04119
SJ	IVENIQVFDFK	JUNC00038681_1_21:+:103233889:103233906;103258054:103258068_exons:novel;novel_depth:2	1	11	0	1350.72	-0.0042676	-3.1595
SJ	IVENIQVFDFK	JUNC00038899_3_21:+:103225970:103225987;103226635:103226649_exons:novel;novel_depth:3	1	11	0	1350.72	-0.000361349	-0.267523
SJ	NQVFEPTCLDAFPNLK	JUNC00039226_3_20:23868704:23868739;23871592:23871603_exons:novel;novel_depth:8	1	16	0	1891.91	-0.0100522	-5.31322
SJ	AGELTEDEVER	JUNC00039227_1_17:38800976:38800999;38801152:38801160_exons:novel;novel_depth:3	1	11	0	1246.57	-0.000246654	-0.197867
SJ	FYAYNPLAGGLLTGK	JUNC00039381_3_20:+:113239081:113239105;113239317:113239336_exons:novel;novel_depth:47	1	15	0	1583.83	0.00247444	1.56231
SJ	EILYNLESLINSAVFPGLQGGPHNHAIAGVAVALK	JUNC00039612_3_16:17377049:17377134;17379873:17379891_exons:ENSCSAT00000006091:protein_coding;novel_depth:7	1	35	0	3611.95	-0.00578141	-1.60064
SJ	VTASDPLDTLGSEGALSPGGVASLLK	JUNC00040312_3_17:40028017:40028024;40028243:40028312_exons:novel;novel_depth:2	1	26	0	2454.29	1.0043	409.201
SJ	IAAANGIGR	JUNC00041515_2_20:69459541:69459558;69494658:69494666_exons:ENSCSAT00000017187:protein_coding;novel_depth:2	1	9	0	841.477	-0.00290535	-3.45268
SJ	FYAYNPLAGGLLTGK	JUNC00041863_2_20:+:113239081:113239105;113239317:113239336_exons:novel;novel_depth:296	1	15	0	1583.83	-0.000577321	-0.364509
SJ	ISEENIK	JUNC00041900_1_15:5245912:5245920;5246979:5246990_exons:novel;novel_depth:3	1	7	0	831.434	0.000318849	0.383493
SJ	QVETELLPCLR	JUNC00041904_1_20:+:113239033:113239064;113288300:113288300_exons:novel;novel_depth:8	1	11	0	1356.71	-0.000131047	-0.096592
SJ	FYAYNPLAGGLLTGK	JUNC00041905_3_20:+:113239081:113239105;113239317:113239336_exons:novel;novel_depth:109	1	15	0	1583.83	-0.00411736	-2.59961
SJ	TYLPSQVSR	JUNC00042253_3_15:+:51196568:51196593;51196685:51196685_exons:novel;novel_depth:3	1	9	0	1049.55	-0.0062738	-5.97761
SJ	QYPLVTPNEER	JUNC00042254_2_15:+:51196848:51196865;51197056:51197070_exons:novel;novel_depth:7	1	11	0	1344.67	1.95271	1452.19
SJ	LVPLLDTGDIIIDGGNSEYR	JUNC00042306_1_20:121373015:121373017;121379468:121379524_exons:novel;novel_depth:3	1	20	0	2159.11	-0.00227584	-1.05406
SJ	AGELTEDEVER	JUNC00042350_2_17:38800988:38801011;38801152:38801160_exons:novel;novel_depth:6	1	11	0	1246.57	-0.0017115	-1.37297
SJ	FYAYNPLAGGLLTGK	JUNC00043248_2_20:+:113239081:113239105;113239317:113239336_exons:novel;novel_depth:265	1	15	0	1583.83	-0.000333181	-0.210363
SJ	GIEQAVQSHAVAEEEAR	JUNC00043654_2_14:+:21006580:21006601;21012583:21012611_exons:novel;ENSCSAT00000014369:protein_coding_depth:6	1	17	0	1822.88	2.07262	1137
SJ	FYAYNPLAGGLLTGK	JUNC00043694_1_20:+:113239081:113239105;113239317:113239336_exons:novel;novel_depth:136	1	15	0	1583.83	-0.000577321	-0.364509
SJ	ALQAAYGAGAPSMTSATLR	JUNC00043700_3_20:+:113240319:113240327;113263120:113263167_exons:novel;novel_depth:3	1	19	0	1851.91	-0.00233894	-1.26298
SJ	GQVYILGR	JUNC00045072_1_12:7645253:7645262;7649675:7649688_exons:novel;novel_depth:83	1	8	0	904.513	-0.0020302	-2.24453
SJ	FAELVYTGFWHSPECEFVR	JUNC00045076_2_12:7649788:7649808;7655130:7655165_exons:novel;novel_depth:35	1	19	0	2373.09	-0.0108752	-4.58274
SJ	MPEFYNR	JUNC00045092_1_12:7674386:7674401;7678375:7678379_exons:novel;novel_depth:8	1	7	0	955.422	-0.00278005	-2.90976
SJ	FAVGSGSR	JUNC00046291_1_28:13768443:13768456;13771462:13771471_exons:novel;novel_depth:6	1	8	0	779.393	-2.03508	-2611.12
SJ	VQVSVLK	JUNC00048051_2_12:7645232:7645247;7649675:7649679_exons:novel;novel_depth:71	1	7	0	771.485	-0.00298287	-3.86639
SJ	FAELVYTGFWHSPECEFVR	JUNC00048054_1_12:7649803:7649822;7655130:7655166_exons:novel;novel_depth:25	1	19	0	2373.09	-0.00977661	-4.11978
SJ	MPEFYNR	JUNC00048061_3_12:7674362:7674379;7678375:7678377_exons:novel;novel_depth:3	1	7	0	955.422	-0.0033904	-3.54859
SJ	FELTCYSLAPQIK	JUNC00048062_1_12:7678420:7678442;7681060:7681075_exons:novel;novel_depth:32	1	13	0	1568.79	-0.00573576	-3.65616
SJ	GQVYILGR	JUNC00048180_2_12:7645250:7645262;7649675:7649685_exons:novel;novel_depth:94	1	8	0	904.513	-0.00447161	-4.94367
SJ	FAELVYTGFWHSPECEFVR	JUNC00048184_2_12:7649797:7649819;7655130:7655163_exons:novel;novel_depth:36	1	19	0	2373.09	-0.00355103	-1.49637
SJ	FELTCYSLAPQIK	JUNC00048196_1_12:7678420:7678457;7681060:7681060_exons:novel;novel_depth:42	1	13	0	1568.79	-0.00561369	-3.57835
SJ	NGEVLLEALFLTVDPYMR	JUNC00048914_3_12:+:27967950:27967956;27970380:27970426_exons:novel;novel_depth:7	1	18	0	2079.07	-0.000241097	-0.115964
SJ	NGEVLLEALFLTVDPYMR	JUNC00049068_3_12:+:27967950:27967956;27970380:27970426_exons:novel;novel_depth:14	1	18	0	2095.07	0.00478324	2.2831
SJ	QNLLQAAGNVGQASGELLQQIGESDTDPHFQDVLMQLAK	JUNC00049310_2_12:+:44883616:44883708;44884724:44884747_exons:ENSCSAT00000008620:protein_coding;ENSCSAT00000008620:protein_coding_depth:2	1	39	0	4163.06	0.999937	240.193
SJ	GQVYILGR	JUNC00049375_2_12:7645253:7645263;7649675:7649687_exons:novel;novel_depth:72	1	8	0	904.513	-0.00318987	-3.52662
SJ	FAELVYTGFWHSPECEFVR	JUNC00049378_2_12:7649806:7649823;7655130:7655168_exons:novel;novel_depth:31	1	19	0	2373.09	-0.00245239	-1.03342
SJ	SPWSMDENLMHISYEAGILENPK	JUNC00049387_1_12:7673679:7673698;7674282:7674330_exons:novel;novel_depth:113	1	23	0	2692.21	-0.0108416	-4.02703
SJ	NGEVLLEALFLTVDPYMR	JUNC00050248_3_12:+:27967950:27967956;27970380:27970426_exons:novel;novel_depth:30	1	18	0	2095.07	0.00687163	3.27991
SJ	VQVSVLK	JUNC00050253_1_12:7645232:7645246;7649675:7649680_exons:novel;novel_depth:23	1	7	0	771.485	-0.00298287	-3.86639
SJ	FAELVYTGFWHSPECEFVR	JUNC00050256_2_12:7649785:7649803;7655130:7655167_exons:novel;novel_depth:28	1	19	0	2373.09	-0.00500267	-2.10808
SJ	MPEFYNR	JUNC00050265_1_12:7674386:7674397;7678375:7678383_exons:novel;novel_depth:3	1	7	0	955.422	0.000393775	0.412147
SJ	TPEASPEPK	JUNC00053790_3_10:+:117101037:117101048;117102709:117102723_exons:novel;novel_depth:2	1	9	0	954.466	2.88e-05	0.0301222
SJ	PAYHSSLMDPDTK	JUNC00053816_2_11:105679884:105679890;105685845:105685879_exons:novel;novel_depth:4	2	14	0	1476.66	-0.000657384	-0.445185
SJ	DLFHCVVFTLPR	JUNC00054788_3_11:9016332:9016360;9017422:9017428_exons:novel;novel_depth:17	1	12	0	1502.77	-0.00262225	-1.74494
SJ	SLFSDLVAEK	JUNC00054915_1_11:9016363:9016366;9017367:9017392_exons:novel;novel_depth:2	1	10	0	1107.58	-0.00370212	-3.34253
SJ	TTSGYAGGLSSAYGGLTSPGLSYGLGSSFGSGAGSSSFSR	JUNC00055669_1_11:49027642:49027660;49034261:49034361_exons:novel;novel_depth:3	1	40	0	3694.7	-1.76049	-476.489
SJ	IAIIVDDIIDDVDSFLAAAETLK	JUNC00055696_3_16:+:17629299:17629313;17631824:17631877_exons:novel;novel_depth:3	1	23	0	2459.3	-0.00199338	-0.810546
SJ	EILYNLESLINSAVFPGLQGGPHNHAIAGVAVALK	JUNC00059376_1_16:17377055:17377139;17379873:17379892_exons:ENSCSAT00000006091:protein_coding;novel_depth:21	1	35	0	3611.95	-0.00236344	-0.654341
SJ	IAIIVDDIIDDVDSFLAAAETLK	JUNC00059395_3_16:+:17629299:17629313;17631824:17631877_exons:novel;novel_depth:9	1	23	0	2459.3	-0.0025427	-1.03391
SJ	AGELTEDEVER	JUNC00059540_3_17:38800991:38801014;38801152:38801160_exons:novel;novel_depth:4	1	11	0	1246.57	-0.000857006	-0.687492
SJ	EILYNLESLINSAVFPGLQGGPHNHAIAGVAVALK	JUNC00059578_1_16:17377022:17377105;17379873:17379893_exons:ENSCSAT00000006091:protein_coding;novel_depth:36	1	35	0	3611.95	-0.00456071	-1.26267
SJ	IAIIVDDIIDDVDSFLAAAETLK	JUNC00059593_3_16:+:17629299:17629313;17631824:17631877_exons:novel;novel_depth:7	1	23	0	2459.3	0.00185184	0.752992
SJ	ASGGLHR	JUNC00060051_1_17:+:40639094:40639102;41029602:41029613_exons:ENSCSAT00000006536:protein_coding;ENSCSAT00000006491:protein_coding_depth:4	1	7	0	696.367	0.000378788	0.543949
SJ	GIEQAVQSHAVAEEEAR	JUNC00061320_2_14:+:21006580:21006601;21012583:21012611_exons:novel;ENSCSAT00000014369:protein_coding_depth:2	1	17	0	1822.88	0.935901	513.418
SJ	EILYNLESLINSAVFPGLQGGPHNHAIAGVAVALK	JUNC00061328_2_16:17377049:17377133;17379873:17379892_exons:ENSCSAT00000006091:protein_coding;novel_depth:15	1	35	0	3611.95	-0.00236344	-0.654341
SJ	IAIIVDDIIDDVDSFLAAAETLK	JUNC00061345_2_16:+:17629299:17629313;17631824:17631877_exons:novel;novel_depth:9	1	23	0	2459.3	0.00240115	0.976354
SJ	EILYNLESLINSAVFPGLQGGPHNHAIAGVAVALK	JUNC00061875_3_16:17377049:17377135;17379873:17379890_exons:ENSCSAT00000006091:protein_coding;novel_depth:25	1	35	0	3611.95	-0.00480485	-1.33027
SJ	IAIIVDDIIDDVDSFLAAAETLK	JUNC00061894_3_16:+:17629299:17629313;17631824:17631877_exons:novel;novel_depth:13	1	23	0	2459.3	-0.0027258	-1.10836
SJ	VLLNDGGYYDPETGVFTAPLAGR	JUNC00062727_2_14:80532656:80532694;80533089:80533118_exons:novel;novel_depth:12	1	23	0	2424.2	-0.00428573	-1.7679
SJ	AGELTEDEVER	JUNC00063486_1_17:38800976:38800999;38801152:38801160_exons:novel;novel_depth:11	1	11	0	1246.57	-0.0074488	-5.97545
SJ	QYPLVTPNEER	JUNC00064079_2_15:+:51196848:51196865;51197056:51197070_exons:novel;novel_depth:20	1	11	0	1344.67	1.95991	1457.55
SJ	GIEQAVQSHAVAEEEAR	JUNC00067469_1_14:+:21006580:21006601;21012583:21012611_exons:novel;ENSCSAT00000014369:protein_coding_depth:6	1	17	0	1822.88	-0.00874036	-4.79481
SJ	GPQAGLGPR	JUNC00067613_1_15:5097662:5097665;5097813:5097835_exons:novel;ENSCSAT00000011799:protein_coding_depth:2	1	9	0	851.461	2.00426	2353.91
SJ	QYPLVTPNEER	JUNC00068246_1_15:+:51196848:51196865;51197056:51197070_exons:novel;novel_depth:38	1	11	0	1344.67	1.95723	1455.55
SJ	YVDIAIPCNNK	JUNC00069509_1_15:24787:24818;25437:25437_exons:novel;novel_depth:3	1	11	0	1305.64	-0.000931214	-0.713225
SJ	YVDIAIPCNNK	JUNC00070103_1_15:24745:24776;25437:25437_exons:novel;novel_depth:2	1	11	0	1305.64	-0.00117536	-0.900214
Type	Base Peptide Sequence	Protein Description	Start Residue Number	Stop Residue Number	Missed Cleavages	Theoretical Mass (Da)	Precursor Mass Error (Da)	Precursor Mass Error (ppm)	SAV
SAV	KLLGYMQLR	ENSCSAP00000000001_ChlSab1.1:MT:3303:4258:1_gene:ENSCSAG00000000006_transcript:ENSCSAT00000000006_sav:V10A	26	34	1	1136.64	-0.00677997	-5.96493	V10A
SAV	FKEANNFLWPFK	ENSCSAP00000000129_ChlSab1.1:11:85709021:85709815:1_gene:ENSCSAG00000003759_transcript:ENSCSAT00000001790_sav:K193E	44	55	1	1539.79	0.000136109	0.0883948	K193E
SAV	LSGSNPYTTVTPQIINSK	ENSCSAP00000000379_ChlSab1.1:6:33290622:33374693:1_gene:ENSCSAG00000004021_transcript:ENSCSAT00000002052_sav:Q644H	5	22	0	1919	-0.00760171	-3.96129	Q644H
SAV	VIPLFTPQCGK	ENSCSAP00000000467_ChlSab1.1:7:47435701:47526901:1_gene:ENSCSAG00000004110_transcript:ENSCSAT00000002135_sav:F113V	12	22	0	1258.67	-0.00582649	-4.62906	F113V
SAV	NQVSLTCVIK	ENSCSAP00000005566_ChlSab1.1:24:83545000:83546053:1_gene:ENSCSAG00000009309_transcript:ENSCSAT00000007384_sav:I118V	27	36	0	1160.62	-0.00445017	-3.83429	I118V
SAV	TVVDESAVAK	ENSCSAP00000000467_ChlSab1.1:7:47435701:47526901:1_gene:ENSCSAG00000004110_transcript:ENSCSAT00000002135_sav:N186K	1	10	0	1017.53	-0.000514136	-0.505276	N186K
SAV	IIAVDINKDKFAK	ENSCSAP00000000467_ChlSab1.1:7:47435701:47526901:1_gene:ENSCSAG00000004110_transcript:ENSCSAT00000002135_sav:T208A	48	60	2	1473.86	-0.0015373	-1.04305	T208A
SAV	GGVDFALDCAGGSETMK	ENSCSAP00000000474_ChlSab1.1:7:47226191:47248234:1_gene:ENSCSAG00000004116_transcript:ENSCSAT00000002147_sav:N343S	1	17	0	1729.73	-0.00818106	-4.72968	N343S
SAV	IKVDEFVTHNLSFDEINK	ENSCSAP00000000476_ChlSab1.1:7:47190294:47211651:1_gene:ENSCSAG00000004118_transcript:ENSCSAT00000002148_sav:E332D	43	60	1	2147.09	-0.00471908	-2.19789	E332D
SAV	YQEDTCYGDAISAFAVHDLEK	ENSCSAP00000000588_ChlSab1.1:5:55205338:55211644:1_gene:ENSCSAG00000004233_transcript:ENSCSAT00000002262_sav:V316I	23	43	0	2431.06	0.949216	390.453	V316I
SAV	ASSTCPLTFENVKVIEANVLGQVGHGYK	ENSCSAP00000000891_ChlSab1.1:9:115684279:115724412:1_gene:ENSCSAG00000004557_transcript:ENSCSAT00000002585_sav:V275I	19	46	1	3017.53	-2.02767	-671.963	V275I
SAV	TIPGVVDGVFLPR	ENSCSAP00000000928_ChlSab1.1:5:52652395:52670788:1_gene:ENSCSAG00000004599_transcript:ENSCSAT00000002627_sav:E331D	16	28	0	1368.78	-0.00422366	-3.08572	E331D
SAV	WVQQNIAHFGGNPDR	ENSCSAP00000000928_ChlSab1.1:5:52652395:52670788:1_gene:ENSCSAG00000004599_transcript:ENSCSAT00000002627_sav:I242M	2	16	0	1737.83	-0.000813355	-0.468028	I242M
SAV	FAPPEPPESWSGVR	ENSCSAP00000000928_ChlSab1.1:5:52652395:52670788:1_gene:ENSCSAG00000004599_transcript:ENSCSAT00000002627_sav:P70L	37	50	0	1554.75	0.00279278	1.79629	P70L
SAV	FAPPEPPESWSGVR	ENSCSAP00000000935_ChlSab1.1:5:52634602:52647244:1_gene:ENSCSAG00000004603_transcript:ENSCSAT00000002632_sav:T185I	8	21	0	1554.75	-0.00270038	-1.73686	T185I
SAV	VAAALDDGSALGR	ENSCSAP00000001136_ChlSab1.1:19:32997304:33001215:1_gene:ENSCSAG00000004810_transcript:ENSCSAT00000002843_sav:Q323R	45	57	0	1214.63	-0.00286063	-2.35516	Q323R
SAV	GPGGAWAAEVISDAR	ENSCSAP00000001287_ChlSab1.1:1:46694098:46696933:1_gene:ENSCSAG00000004965_transcript:ENSCSAT00000002995_sav:S50A	50	64	0	1455.71	1.0469	719.168	S50A
SAV	VTLTPEEEAR	ENSCSAP00000001333_ChlSab1.1:1:46532745:46540441:1_gene:ENSCSAG00000005035_transcript:ENSCSAT00000003044_sav:L316P	52	61	0	1143.58	-0.000655881	-0.573535	L316P
SAV	IEVFPTSLTK	ENSCSAP00000001583_ChlSab1.1:7:315802:347323:1_gene:ENSCSAG00000005268_transcript:ENSCSAT00000003303_sav:L63I	45	54	0	1133.63	-0.00520054	-4.5875	L63I
SAV	FDGKKPDTLGLNTR	ENSCSAP00000001586_ChlSab1.1:7:88633:255594:1_gene:ENSCSAG00000005272_transcript:ENSCSAT00000003306_sav:M331I	46	59	1	1560.83	-0.00962576	-6.16709	M331I
SAV	TVINDPLYKENVMK	ENSCSAP00000001586_ChlSab1.1:7:88633:255594:1_gene:ENSCSAG00000005272_transcript:ENSCSAT00000003306_sav:V426A	45	58	1	1678.86	-0.00883803	-5.2643	V426A
SAV	FSTVAGESGSADTIRDPR	ENSCSAP00000001726_ChlSab1.1:1:30792399:30829592:1_gene:ENSCSAG00000005418_transcript:ENSCSAT00000003449_sav:V146I	2	19	1	1864.89	-0.00703713	-3.77348	V146I
SAV	EGADVNYDWLHWDPEHSYEFK	ENSCSAP00000002214_ChlSab1.1:22:95229133:95504840:1_gene:ENSCSAG00000005907_transcript:ENSCSAT00000003945_sav:N172D	31	51	0	2636.12	-0.00612486	-2.32343	N172D
SAV	LYNTCAVFGPDGTLLAK	ENSCSAP00000002338_ChlSab1.1:22:80524860:80542148:1_gene:ENSCSAG00000006052_transcript:ENSCSAT00000004074_sav:I120V	10	26	0	1838.92	-0.00316503	-1.72113	I120V
SAV	LALIQLQISSIK	ENSCSAP00000002338_ChlSab1.1:22:80524860:80542148:1_gene:ENSCSAG00000006052_transcript:ENSCSAT00000004074_sav:V16I	6	17	0	1325.83	-0.00575398	-4.33991	V16I
SAV	YALLLLLK	ENSCSAP00000002472_ChlSab1.1:9:87938712:88125658:1_gene:ENSCSAG00000006176_transcript:ENSCSAT00000004211_sav:A268T	55	62	0	945.626	-0.000706135	-0.746738	A268T
SAV	DFIDCFLIK	ENSCSAP00000002472_ChlSab1.1:9:87938712:88125658:1_gene:ENSCSAG00000006176_transcript:ENSCSAT00000004211_sav:M235I	42	50	0	1169.58	-0.000128825	-0.110146	M235I
SAV	FDYKDQQFLNLMEK	ENSCSAP00000002472_ChlSab1.1:9:87938712:88125658:1_gene:ENSCSAG00000006176_transcript:ENSCSAT00000004211_sav:V160I	41	54	1	1833.86	-0.0065887	-3.5928	V160I
SAV	AQPDDLLISTYPK	ENSCSAP00000002507_ChlSab1.1:5:26448817:26452765:1_gene:ENSCSAG00000006238_transcript:ENSCSAT00000004247_sav:R37Q	33	45	0	1459.76	-0.00625305	-4.28363	R37Q
SAV	YLLFTSPQENPWGHK	ENSCSAP00000003129_ChlSab1.1:21:119038356:119047279:1_gene:ENSCSAG00000006844_transcript:ENSCSAT00000004885_sav:Q617P	6	20	0	1815.89	-1.0817	-595.685	Q617P
SAV	DPQLVPTLIETAR	ENSCSAP00000003262_ChlSab1.1:X:127342850:127390536:1_gene:ENSCSAG00000006982_transcript:ENSCSAT00000005027_sav:E190K	54	66	0	1451.8	0.000407898	0.28096	E190K
SAV	ILAFYLLPR	ENSCSAP00000003709_ChlSab1.1:6:9114329:9126305:1_gene:ENSCSAG00000007442_transcript:ENSCSAT00000005485_sav:M563T	10	18	0	1104.67	-0.000877075	-0.793971	M563T
SAV	MILQQDFTSIR	ENSCSAP00000003890_ChlSab1.1:5:18784210:18842609:1_gene:ENSCSAG00000007617_transcript:ENSCSAT00000005665_sav:I346V	16	26	0	1366.69	-0.00608744	-4.45415	I346V
SAV	VKIIKPVGVFSGYVDNPEK	ENSCSAP00000003891_ChlSab1.1:5:18740193:18771869:1_gene:ENSCSAG00000007626_transcript:ENSCSAT00000005671_sav:V422I	32	50	1	2088.16	-2.01481	-964.873	V422I
SAV	LPQQANDYLNSFNWER	ENSCSAP00000004392_ChlSab1.1:14:86624332:86668704:1_gene:ENSCSAG00000008169_transcript:ENSCSAT00000006180_sav:H2179Q	4	19	0	1993.93	0.0039856	1.99887	H2179Q
SAV	SPAFTDLHLR	ENSCSAP00000004392_ChlSab1.1:14:86624332:86668704:1_gene:ENSCSAG00000008169_transcript:ENSCSAT00000006180_sav:Q4038R	37	46	0	1155.6	-0.00347705	-3.00886	Q4038R
SAV	ALVEQGFTVPEIK	ENSCSAP00000004392_ChlSab1.1:14:86624332:86668704:1_gene:ENSCSAG00000008169_transcript:ENSCSAT00000006180_sav:R2605K	46	58	0	1429.78	-0.0075375	-5.27178	R2605K
SAV	VNWEEEAASDLLTSLKDNVPK	ENSCSAP00000004392_ChlSab1.1:14:86624332:86668704:1_gene:ENSCSAG00000008169_transcript:ENSCSAT00000006180_sav:S4111A	37	57	1	2357.18	-0.00824033	-3.49585	S4111A
SAV	TSSFALNLPALPEVK	ENSCSAP00000004392_ChlSab1.1:14:86624332:86668704:1_gene:ENSCSAG00000008169_transcript:ENSCSAT00000006180_sav:V3827I	41	55	0	1585.87	-0.00378734	-2.38817	V3827I
SAV	EYGGLDVLVNNAGIAFK	ENSCSAP00000004944_ChlSab1.1:2:80096955:80102721:1_gene:ENSCSAG00000008686_transcript:ENSCSAT00000006747_sav:G71C	43	59	0	1778.92	-0.00601978	-3.38395	G71C
SAV	TFCIPHGGGGPGMGPIGVK	ENSCSAP00000005234_ChlSab1.1:12:72877017:72990668:1_gene:ENSCSAG00000008978_transcript:ENSCSAT00000007044_sav:P794T	7	25	0	1853.89	-0.0105341	-5.68216	P794T
SAV	SLAGTGGPGASSSPSGDHSELVVR	ENSCSAP00000005250_ChlSab1.1:8:137799428:137813120:1_gene:ENSCSAG00000008996_transcript:ENSCSAT00000007065_sav:S437G	28	51	0	2224.07	-0.00984745	-4.42767	S437G
SAV	VDFTLSSDRDFALLSLQVPLKDVK	ENSCSAP00000005291_ChlSab1.1:17:39993923:40007916:1_gene:ENSCSAG00000009110_transcript:ENSCSAT00000007105_sav:G105R	2	25	2	2705.46	-0.0129724	-4.79489	G105R
SAV	ITPGKPYILTVPGHLDEIQLDIQAR	ENSCSAP00000005291_ChlSab1.1:17:39993923:40007916:1_gene:ENSCSAG00000009110_transcript:ENSCSAT00000007105_sav:M282V	1	25	0	2786.53	-0.000756211	-0.27138	M282V
SAV	ITQVLHFTK	ENSCSAP00000005300_ChlSab1.1:17:39993923:40041615:1_gene:ENSCSAG00000009110_transcript:ENSCSAT00000007113_sav:T1664M	43	51	0	1085.62	-0.00569372	-5.24466	T1664M
SAV	GITVTAYSPLGSPDRPWAKPEDPSLLEDPK	ENSCSAP00000005541_ChlSab1.1:21:103168413:103179377:1_gene:ENSCSAG00000009332_transcript:ENSCSAT00000007360_sav:A239S	2	31	0	3235.64	-0.0107675	-3.32777	A239S
SAV	MATEVAADALGEEWK	ENSCSAP00000005654_ChlSab1.1:12:60353817:60357759:1_gene:ENSCSAG00000009408_transcript:ENSCSAT00000007475_sav:P48R	35	49	0	1635.75	-0.00861387	-5.26602	P48R
SAV	LIDDMVAQAMK	ENSCSAP00000006280_ChlSab1.1:10:94020818:94039975:1_gene:ENSCSAG00000010039_transcript:ENSCSAT00000008127_sav:S237Y	50	60	0	1265.6	-0.00388264	-3.06783	S237Y
SAV	HSTIFENLANK	ENSCSAP00000006911_ChlSab1.1:15:56586104:56618149:1_gene:ENSCSAG00000010691_transcript:ENSCSAT00000008774_sav:D220E	43	53	0	1272.65	-0.00455308	-3.57765	D220E
SAV	AVANCQAAK	ENSCSAP00000007428_ChlSab1.1:12:38007265:38021258:1_gene:ENSCSAG00000011215_transcript:ENSCSAT00000009305_sav:T346M	25	33	0	931.455	-4.76284e-05	-0.0511334	T346M
SAV	QENALAIVNSGMR	ENSCSAP00000007477_ChlSab1.1:10:86077791:86166776:1_gene:ENSCSAG00000011276_transcript:ENSCSAT00000009360_sav:C472Y	3	15	0	1417.7	-0.00026848	-0.189377	C472Y
SAV	EIDQTPYKQEINAK	ENSCSAP00000007477_ChlSab1.1:10:86077791:86166776:1_gene:ENSCSAG00000011276_transcript:ENSCSAT00000009360_sav:K971R	36	49	1	1675.84	-0.00751313	-4.4832	K971R
SAV	EIGMPVSNVHLR	ENSCSAP00000007477_ChlSab1.1:10:86077791:86166776:1_gene:ENSCSAG00000011276_transcript:ENSCSAT00000009360_sav:V1080I	33	44	0	1350.71	-0.00189843	-1.40551	V1080I
SAV	YVQDIVASTLK	ENSCSAP00000007477_ChlSab1.1:10:86077791:86166776:1_gene:ENSCSAG00000011276_transcript:ENSCSAT00000009360_sav:V781I	45	55	0	1235.68	-0.000276537	-0.223794	V781I
SAV	ADRDESSPYAAMLAAQDVAQR	ENSCSAP00000007734_ChlSab1.1:23:53044994:53050194:1_gene:ENSCSAG00000011534_transcript:ENSCSAT00000009623_sav:M53I	45	65	1	2280.04	-0.00529459	-2.32215	M53I
SAV	NAILTQWDR	ENSCSAP00000007798_ChlSab1.1:25:57969234:57995613:1_gene:ENSCSAG00000011600_transcript:ENSCSAT00000009685_sav:P519A	6	14	0	1115.57	-0.00439032	-3.93549	P519A
SAV	YMQSFDVER	ENSCSAP00000008318_ChlSab1.1:22:19804440:19838374:1_gene:ENSCSAG00000012133_transcript:ENSCSAT00000010222_sav:N27Y	27	35	0	1189.51	-0.00202877	-1.70556	N27Y
SAV	TLKEGDTMMGQQVAR	ENSCSAP00000008366_ChlSab1.1:12:27919800:28000092:1_gene:ENSCSAG00000012179_transcript:ENSCSAT00000010270_sav:F3I	7	21	1	1695.79	0.00116877	0.689216	F3I
SAV	LGLLRDDTMYEDEDVKEAIR	ENSCSAP00000008638_ChlSab1.1:8:91194625:91199219:1_gene:ENSCSAG00000012458_transcript:ENSCSAT00000010545_sav:E43D	21	40	2	2396.15	-0.00736488	-3.07363	E43D
SAV	SAEDLDKLRNDGYLMFQQVPMVEIDGMK	ENSCSAP00000009285_ChlSab1.1:17:19656204:19771592:1_gene:ENSCSAG00000013108_transcript:ENSCSAT00000011202_sav:E36K	35	62	2	3289.53	-0.00711566	-2.16312	E36K
SAV	KFDLGQVVIDFTGHALALYR	ENSCSAP00000009813_ChlSab1.1:9:5877042:5922968:1_gene:ENSCSAG00000013656_transcript:ENSCSAT00000011750_sav:I182V	28	47	1	2262.22	1.93298	854.464	I182V
SAV	AVDSQILPK	ENSCSAP00000010012_ChlSab1.1:2:25153702:25155179:1_gene:ENSCSAG00000013863_transcript:ENSCSAT00000011953_sav:S287F	15	23	0	969.549	-0.004906	-5.06008	S287F
SAV	SKDIVLVAYSALGSQR	ENSCSAP00000010021_ChlSab1.1:9:5248610:5263474:1_gene:ENSCSAG00000013917_transcript:ENSCSAT00000011966_sav:V241L	4	19	1	1705.94	0.000700972	0.410901	V241L
SAV	VLQHAASNK	ENSCSAP00000011459_ChlSab1.1:4:70672553:70979763:1_gene:ENSCSAG00000015367_transcript:ENSCSAT00000013459_sav:E1190D	6	14	0	966.525	-0.00126744	-1.31133	E1190D
SAV	VVQGTLDSLPK	ENSCSAP00000011603_ChlSab1.1:2:6549652:6556478:1_gene:ENSCSAG00000015512_transcript:ENSCSAT00000013607_sav:L16V	15	25	0	1155.65	-0.00567794	-4.9132	L16V
SAV	LAQDGAHVVISSR	ENSCSAP00000011988_ChlSab1.1:29:24169818:24185634:1_gene:ENSCSAG00000015912_transcript:ENSCSAT00000014008_sav:H51R	35	47	0	1351.72	6.49346e-05	0.0480385	H51R
SAV	QVVESAYEVIK	ENSCSAP00000012194_ChlSab1.1:10:35244033:35245300:1_gene:ENSCSAG00000016123_transcript:ENSCSAT00000014216_sav:S278R	3	13	0	1263.67	-0.00532289	-4.21225	S278R
SAV	TPKPLLMVHGWPGSFYEFYK	ENSCSAP00000012351_ChlSab1.1:25:3924606:3945535:1_gene:ENSCSAG00000016278_transcript:ENSCSAT00000014376_sav:P137A	38	57	0	2412.2	-0.00434103	-1.79962	P137A
SAV	VYACEVTHQGLSSPLTK	ENSCSAP00000012521_ChlSab1.1:14:17913121:17917273:1_gene:ENSCSAG00000016459_transcript:ENSCSAT00000014552_sav:E104G	14	30	0	1888.94	-0.000876265	-0.463894	E104G
SAV	EKEDDVPQFTSAGENFDK	ENSCSAP00000012557_ChlSab1.1:27:32616273:32647706:1_gene:ENSCSAG00000016492_transcript:ENSCSAT00000014589_sav:T54S	24	41	1	2054.91	-0.00947299	-4.60993	T54S
SAV	TKPAGDEMLFIYGR	ENSCSAP00000012631_ChlSab1.1:10:10955766:10962135:1_gene:ENSCSAG00000016572_transcript:ENSCSAT00000014665_sav:D22G	18	31	0	1612.79	-0.00595709	-3.69365	D22G
SAV	LGIPGPTPLPFFGNVLSFR	ENSCSAP00000013834_ChlSab1.1:28:13400760:13424397:1_gene:ENSCSAG00000017821_transcript:ENSCSAT00000015908_sav:L47F	23	41	0	2028.12	0.00352202	1.73659	L47F
SAV	MDLIPDLAVETWLLLALSLILLYLYGTHSHGLFKK	ENSCSAP00000013834_ChlSab1.1:28:13400760:13424397:1_gene:ENSCSAG00000017821_transcript:ENSCSAT00000015908_sav:V17L	1	35	1	4012.22	-0.0039181	-0.976542	V17L
SAV	ETETGKPVTMK	ENSCSAP00000013846_ChlSab1.1:28:13313930:13331832:1_gene:ENSCSAG00000017824_transcript:ENSCSAT00000015920_sav:V28M	19	29	0	1219.61	0.00019565	0.16042	V28M
SAV	LKEMVPIKAQYGDVLVR	ENSCSAP00000013847_ChlSab1.1:28:13297957:13473750:1_gene:ENSCSAG00000017825_transcript:ENSCSAT00000015921_sav:Q151K	26	42	2	1958.1	-0.994189	-507.731	Q151K
SAV	GSPAVNVAVNVFK	ENSCSAP00000013882_ChlSab1.1:18:49124121:49131399:1_gene:ENSCSAG00000017862_transcript:ENSCSAT00000015957_sav:I25V	42	54	0	1300.71	-0.00680897	-5.23479	I25V
SAV	PQTTLEQLQK	ENSCSAP00000014072_ChlSab1.1:18:31152074:31181706:1_gene:ENSCSAG00000018054_transcript:ENSCSAT00000016151_sav:I261V	1	10	0	1184.64	0.000740594	0.625163	I261V
SAV	VAVLGASGGIGQPLSLLLK	ENSCSAP00000014159_ChlSab1.1:28:10294021:10313970:1_gene:ENSCSAG00000018142_transcript:ENSCSAT00000016239_sav:A137V	3	21	0	1792.08	-0.00595272	-3.32168	A137V
SAV	VNVPVIGGHAGK	ENSCSAP00000014159_ChlSab1.1:28:10294021:10313970:1_gene:ENSCSAG00000018142_transcript:ENSCSAT00000016239_sav:D261E	46	57	0	1146.65	-0.0110755	-9.65902	D261E
SAV	AGAGSATLSMAYAGAR	ENSCSAP00000014159_ChlSab1.1:28:10294021:10313970:1_gene:ENSCSAG00000018142_transcript:ENSCSAT00000016239_sav:N357K	2	17	0	1453.7	-0.0134521	-9.25372	N357K
SAV	HLWEVDVQGSK	ENSCSAP00000014301_ChlSab1.1:28:1782553:1802517:1_gene:ENSCSAG00000018289_transcript:ENSCSAT00000016386_sav:R43K	24	34	0	1296.65	-0.00699446	-5.39427	R43K
SAV	SGLFTGWTQLSK	ENSCSAP00000016426_ChlSab1.1:6:50621508:50628347:1_gene:ENSCSAG00000001599_transcript:ENSCSAT00000016931_sav:R88W	41	52	0	1323.68	-0.00190789	-1.44135	R88W
SAV	FKLGLDFPNLPYLIDGTHK	ENSCSAP00000016472_ChlSab1.1:20:23839455:23875111:1_gene:ENSCSAG00000001554_transcript:ENSCSAT00000016977_sav:H58P	27	45	1	2187.17	-0.000929928	-0.425174	H58P
SAV	VDILENQLMDNR	ENSCSAP00000016472_ChlSab1.1:20:23839455:23875111:1_gene:ENSCSAG00000001554_transcript:ENSCSAT00000016977_sav:M77L	54	65	0	1474.71	-0.00390712	-2.64942	M77L
SAV	YLDELPEKLK	ENSCSAP00000016472_ChlSab1.1:20:23839455:23875111:1_gene:ENSCSAG00000001554_transcript:ENSCSAT00000016977_sav:Q140E	22	31	1	1246.68	-0.000755066	-0.605661	Q140E
SAV	LQSDIAVPIPK	ENSCSAP00000016632_ChlSab1.1:20:58435671:58456408:1_gene:ENSCSAG00000001386_transcript:ENSCSAT00000017147_sav:V29A	24	34	0	1179.69	-0.0119121	-10.0977	V29A
SAV	FFGNQWAELYR	ENSCSAP00000017129_ChlSab1.1:20:113234210:113299970:1_gene:ENSCSAG00000000878_transcript:ENSCSAT00000017655_sav:Q277E	11	21	0	1429.68	0.00067775	0.474058	Q277E
SAV	QVETELFPCLR	ENSCSAP00000017130_ChlSab1.1:20:113268764:113277402:1_gene:ENSCSAG00000000877_transcript:ENSCSAT00000017656_sav:S198N	16	26	0	1390.69	-0.00450048	-3.23614	S198N
SAV	FWKENHFEGIALVEK	ENSCSAP00000017130_ChlSab1.1:20:113268764:113277402:1_gene:ENSCSAG00000000877_transcript:ENSCSAT00000017656_sav:S234N	39	53	1	1845.94	0.000851509	0.461287	S234N
SAV	ACHQLHQEGK	ENSCSAP00000017130_ChlSab1.1:20:113268764:113277402:1_gene:ENSCSAG00000000877_transcript:ENSCSAT00000017656_sav:T155I	7	16	0	1206.56	0.000211682	0.175443	T155I
SAV	FFGNQWAEIYR	ENSCSAP00000017130_ChlSab1.1:20:113268764:113277402:1_gene:ENSCSAG00000000877_transcript:ENSCSAT00000017656_sav:T208K	51	61	0	1429.68	-5.46717e-05	-0.0382406	T208K
SAV	LGELPNWILTR	ENSCSAP00000017829_ChlSab1.1:20:24527223:24527474:1_gene:ENSCSAG00000000163_transcript:ENSCSAT00000018372_sav:M22T	13	23	0	1310.73	-0.00386282	-2.94706	M22T
SAV	SLGSVQAPTYGARPVSSAASVYAGAGGSGSR	ENSCSAP00000017984_ChlSab1.1:9:85190432:85191724:1_gene:ENSCSAG00000018442_transcript:ENSCSAT00000018532_sav:S23T	15	45	0	2867.42	-0.00876645	-3.05726	S23T
SAV	TVFFWAPIMK	ENSCSAP00000018176_ChlSab1.1:10:55598086:55598466:1_gene:ENSCSAG00000018650_transcript:ENSCSAT00000018740_sav:I41V	33	42	0	1254.65	0.000698951	0.55709	I41V
SAV	LLDKVELMLPEK	ENSCSAP00000018176_ChlSab1.1:10:55598086:55598466:1_gene:ENSCSAG00000018650_transcript:ENSCSAT00000018740_sav:Q15R	16	27	1	1442.81	-0.00690861	-4.78832	Q15R
SAV	ADLIAYLK	ENSCSAP00000018835_ChlSab1.1:1:50429781:50430095:1_gene:ENSCSAG00000019326_transcript:ENSCSAT00000019416_sav:E88K	39	46	0	905.522	-0.00509451	-5.62604	E88K
SAV	TGPNLHGLFGR	ENSCSAP00000018835_ChlSab1.1:1:50429781:50430095:1_gene:ENSCSAG00000019326_transcript:ENSCSAT00000019416_sav:G39R	24	34	0	1167.61	-0.0114013	-9.76462	G39R
SAV	SFLSQGQVLK	ENSCSAP00000019021_ChlSab1.1:21:116427583:116428215:1_gene:ENSCSAG00000019522_transcript:ENSCSAT00000019612_sav:M187V	12	21	0	1105.61	-0.00527534	-4.77142	M187V
SAV	FSPLTTNLINLLAENGR	ENSCSAP00000019021_ChlSab1.1:21:116427583:116428215:1_gene:ENSCSAG00000019522_transcript:ENSCSAT00000019612_sav:T98K	38	54	0	1872.01	0.983711	525.484	T98K
SAV	TTVLLADINDFNTVNEIYK	ENSCSAP00000019106_ChlSab1.1:21:30917083:30917493:1_gene:ENSCSAG00000019607_transcript:ENSCSAT00000019697_sav:K107R	7	25	0	2182.12	0.000785621	0.360027	K107R
SAV	APGAIGPYSQAVLVDR	ENSCSAP00000019106_ChlSab1.1:21:30917083:30917493:1_gene:ENSCSAG00000019607_transcript:ENSCSAT00000019697_sav:V17A	14	29	0	1612.86	-1.01578	-629.801	V17A
