# Supplementary material for: Proteomics in non-human primates: utilizing RNA-Seq data to improve protein identification by mass spectrometry in vervet monkeys
Source: BMC Genomics. 2017 Nov 13;18:877. doi: 10.1186/s12864-017-4279-0 (PMC5683380; doi:10.1186/s12864-017-4279-0)
Supplement: Supplementary file 3 — Listing the reference genome peptides identified exclusively by the sample-specific databases. (XLS 343 kb) [file 12864_2017_4279_MOESM3_ESM.xls]

## Sheet: Sheet1
Ensembl Gene ID	Ensembl Transcript ID	Description	Ensembl Protein ID	Associated Gene Name
ENSCSAG00000002182	ENSCSAT00000000200	4-hydroxyphenylpyruvate dioxygenase [Source:HGNC Symbol;Acc:HGNC:5147]	ENSCSAP00000015853	HPD
ENSCSAG00000001967	ENSCSAT00000016563	acetoacetyl-CoA synthetase [Source:HGNC Symbol;Acc:HGNC:21298]	ENSCSAP00000016069	AACS
ENSCSAG00000002996	ENSCSAT00000001009	acetyl-CoA acetyltransferase 1 [Source:HGNC Symbol;Acc:HGNC:93]	ENSCSAP00000015058	ACAT1
ENSCSAG00000006092	ENSCSAT00000004117	acetyl-CoA carboxylase alpha [Source:HGNC Symbol;Acc:HGNC:84]	ENSCSAP00000002377	ACACA
ENSCSAG00000009716	ENSCSAT00000007804	actinin alpha 2 [Source:HGNC Symbol;Acc:HGNC:164]	ENSCSAP00000005967	ACTN2
ENSCSAG00000004557	ENSCSAT00000002585	acyl-CoA dehydrogenase, short/branched chain [Source:HGNC Symbol;Acc:HGNC:91]	ENSCSAP00000000891	ACADSB
ENSCSAG00000019408	ENSCSAT00000019498	ADP ribosylation factor 6 [Source:HGNC Symbol;Acc:HGNC:659]	ENSCSAP00000018916	ARF6
ENSCSAG00000004812	ENSCSAT00000002841	albumin [Source:HGNC Symbol;Acc:HGNC:399]	ENSCSAP00000001138	ALB
ENSCSAG00000008188	ENSCSAT00000006236	aldehyde dehydrogenase 1 family member A1 [Source:HGNC Symbol;Acc:HGNC:402]	ENSCSAP00000004444	ALDH1A1
ENSCSAG00000008021	ENSCSAT00000006072	aldehyde dehydrogenase 1 family member L1 [Source:HGNC Symbol;Acc:HGNC:3978]	ENSCSAP00000004281	ALDH1L1
ENSCSAG00000007829	ENSCSAT00000005877	aldehyde dehydrogenase 3 family member A1 [Source:HGNC Symbol;Acc:HGNC:405]	ENSCSAP00000004090	ALDH3A1
ENSCSAG00000012592	ENSCSAT00000010682	aldehyde dehydrogenase 6 family member A1 [Source:HGNC Symbol;Acc:HGNC:7179]	ENSCSAP00000008771	ALDH6A1
ENSCSAG00000014524	ENSCSAT00000012613	aldehyde dehydrogenase 7 family member A1 [Source:HGNC Symbol;Acc:HGNC:877]	ENSCSAP00000010645	ALDH7A1
ENSCSAG00000011276	ENSCSAT00000009360	aldehyde oxidase 1 [Source:HGNC Symbol;Acc:HGNC:553]	ENSCSAP00000007477	AOX1
ENSCSAG00000009365	ENSCSAT00000007436	aldo-keto reductase family 1 member B [Source:HGNC Symbol;Acc:HGNC:381]	ENSCSAP00000005614	AKR1B1
ENSCSAG00000006844	ENSCSAT00000004885	amine oxidase, copper containing 1 [Source:HGNC Symbol;Acc:HGNC:80]	ENSCSAP00000003129	AOC1
ENSCSAG00000008001	ENSCSAT00000006054	apoptosis inducing factor, mitochondria associated 1 [Source:HGNC Symbol;Acc:HGNC:8768]	ENSCSAP00000004265	AIFM1
ENSCSAG00000006735	ENSCSAT00000004779	ATP binding cassette subfamily B member 8 [Source:HGNC Symbol;Acc:HGNC:49]	ENSCSAP00000003022	ABCB8
ENSCSAG00000005698	ENSCSAT00000003717	ATP binding cassette subfamily C member 2 [Source:HGNC Symbol;Acc:HGNC:53]	ENSCSAP00000002001	ABCC2
ENSCSAG00000015241	ENSCSAT00000013338	betaine--homocysteine S-methyltransferase [Source:HGNC Symbol;Acc:HGNC:1047]	ENSCSAP00000011339	BHMT
ENSCSAG00000009054	ENSCSAT00000007120	carnitine palmitoyltransferase 1A [Source:HGNC Symbol;Acc:HGNC:2328]	ENSCSAP00000005306	CPT1A
ENSCSAG00000013096	ENSCSAT00000011191	catenin alpha 1 [Source:HGNC Symbol;Acc:HGNC:2509]	ENSCSAP00000009270	CTNNA1
ENSCSAG00000008795	ENSCSAT00000006845	centromere protein V [Source:HGNC Symbol;Acc:HGNC:29920]	ENSCSAP00000005039	CENPV
ENSCSAG00000015989	ENSCSAT00000014077	charged multivesicular body protein 4A [Source:HGNC Symbol;Acc:HGNC:20274]	ENSCSAP00000012057	CHMP4A
ENSCSAG00000003235	ENSCSAT00000001264	CLPTM1, transmembrane protein [Source:HGNC Symbol;Acc:HGNC:2087]	ENSCSAP00000014810	CLPTM1
ENSCSAG00000002563	ENSCSAT00000000578	coatomer protein complex subunit alpha [Source:HGNC Symbol;Acc:HGNC:2230]	ENSCSAP00000015484	COPA
ENSCSAG00000007240	ENSCSAT00000005284	collagen type VI alpha 2 [Source:HGNC Symbol;Acc:HGNC:2212]	ENSCSAP00000003509	COL6A2
ENSCSAG00000006162	ENSCSAT00000004181	collagen type VI alpha 3 chain [Source:HGNC Symbol;Acc:HGNC:2213]	ENSCSAP00000002441	COL6A3
ENSCSAG00000010745	ENSCSAT00000008824	collagen type XIV alpha 1 chain [Source:HGNC Symbol;Acc:HGNC:2191]	ENSCSAP00000006957	COL14A1
ENSCSAG00000009476	ENSCSAT00000007391	complement component 3 [Source:HGNC Symbol;Acc:HGNC:1318]	ENSCSAP00000005572	C3
ENSCSAG00000008604	ENSCSAT00000006664	coronin 1B [Source:HGNC Symbol;Acc:HGNC:2253]	ENSCSAP00000004865	CORO1B
ENSCSAG00000001386	ENSCSAT00000017147	crystallin zeta [Source:HGNC Symbol;Acc:HGNC:2419]	ENSCSAP00000016632	CRYZ
ENSCSAG00000005793	ENSCSAT00000003825	cytochrome P450 family 4 subfamily F member 11 [Source:HGNC Symbol;Acc:HGNC:13265]	ENSCSAP00000002100	CYP4F11
ENSCSAG00000018657	ENSCSAT00000018747	cytochrome P450 family 8 subfamily B member 1 [Source:HGNC Symbol;Acc:HGNC:2653]	ENSCSAP00000018183	CYP8B1
ENSCSAG00000018151	ENSCSAT00000016247	cytochrome p450 oxidoreductase [Source:HGNC Symbol;Acc:HGNC:9208]	ENSCSAP00000014167	POR
ENSCSAG00000005748	ENSCSAT00000003785	D-2-hydroxyglutarate dehydrogenase [Source:HGNC Symbol;Acc:HGNC:28358]	ENSCSAP00000002059	D2HGDH
ENSCSAG00000008609	ENSCSAT00000006611	diacylglycerol O-acyltransferase 1 [Source:HGNC Symbol;Acc:HGNC:2843]	ENSCSAP00000004814	DGAT1
ENSCSAG00000015982	ENSCSAT00000013989	dynein axonemal heavy chain 6 [Source:HGNC Symbol;Acc:HGNC:2951]	ENSCSAP00000011970	DNAH6
ENSCSAG00000012928	ENSCSAT00000011022	enolase 3 [Source:HGNC Symbol;Acc:HGNC:3354]	ENSCSAP00000009105	ENO3
ENSCSAG00000016278	ENSCSAT00000014376	epoxide hydrolase 1 [Source:HGNC Symbol;Acc:HGNC:3401]	ENSCSAP00000012351	EPHX1
ENSCSAG00000010865	ENSCSAT00000008955	eukaryotic translation elongation factor 2 [Source:HGNC Symbol;Acc:HGNC:3214]	ENSCSAP00000007086	EEF2
ENSCSAG00000012781	ENSCSAT00000010811	ezrin [Source:HGNC Symbol;Acc:HGNC:12691]	ENSCSAP00000008898	EZR
ENSCSAG00000002155	ENSCSAT00000000171	fatty acid synthase [Source:HGNC Symbol;Acc:HGNC:3594]	ENSCSAP00000015882	FASN
ENSCSAG00000006957	ENSCSAT00000005006	fermitin family member 3 [Source:HGNC Symbol;Acc:HGNC:23151]	ENSCSAP00000003242	FERMT3
ENSCSAG00000003270	ENSCSAT00000001300	fibrinogen alpha chain [Source:HGNC Symbol;Acc:HGNC:3661]	ENSCSAP00000014777	FGA
ENSCSAG00000007233	ENSCSAT00000005276	formimidoyltransferase cyclodeaminase [Source:HGNC Symbol;Acc:HGNC:3974]	ENSCSAP00000003501	FTCD
ENSCSAG00000004853	ENSCSAT00000002880	galactokinase 1 [Source:HGNC Symbol;Acc:HGNC:4118]	ENSCSAP00000001174	GALK1
ENSCSAG00000013656	ENSCSAT00000011750	GDP dissociation inhibitor 2 [Source:HGNC Symbol;Acc:HGNC:4227]	ENSCSAP00000009813	GDI2
ENSCSAG00000005907	ENSCSAT00000003945	glucan (1,4-alpha-), branching enzyme 1 [Source:HGNC Symbol;Acc:HGNC:4180]	ENSCSAP00000002214	GBE1
ENSCSAG00000002773	ENSCSAT00000000789	glycogen synthase 1 [Source:HGNC Symbol;Acc:HGNC:4706]	ENSCSAP00000015275	GYS1
ENSCSAG00000007951	ENSCSAT00000006000	glycogen synthase 2 [Source:HGNC Symbol;Acc:HGNC:4707]	ENSCSAP00000004210	GYS2
ENSCSAG00000019278	ENSCSAT00000019368	H1 histone family member 0 [Source:HGNC Symbol;Acc:HGNC:4714]	ENSCSAP00000018788	H1F0
ENSCSAG00000012423	ENSCSAT00000010515	heat shock protein 90kDa alpha family class B member 1 [Source:HGNC Symbol;Acc:HGNC:5258]	ENSCSAP00000008609	HSP90AB1
ENSCSAG00000003114	ENSCSAT00000001085	heat shock protein 90kDa beta family member 1 [Source:HGNC Symbol;Acc:HGNC:12028]	ENSCSAP00000014983	HSP90B1
ENSCSAG00000002411	ENSCSAT00000000429	heat shock protein family A (Hsp70) member 8 [Source:HGNC Symbol;Acc:HGNC:5241]	ENSCSAP00000015630	HSPA8
ENSCSAG00000005436	ENSCSAT00000003463	heterogeneous nuclear ribonucleoprotein A1 [Source:HGNC Symbol;Acc:HGNC:5031]	ENSCSAP00000001740	HNRNPA1
ENSCSAG00000018600	ENSCSAT00000018690	high mobility group box 1 [Source:HGNC Symbol;Acc:HGNC:4983]	ENSCSAP00000018133	HMGB1
ENSCSAG00000012775	ENSCSAT00000010867	histocompatibility (minor) 13 [Source:HGNC Symbol;Acc:HGNC:16435]	ENSCSAP00000008954	HM13
ENSCSAG00000008736	ENSCSAT00000006796	hydroxyacyl-CoA dehydrogenase/3-ketoacyl-CoA thiolase/enoyl-CoA hydratase (trifunctional protein), alpha subunit [Source:HGNC Symbol;Acc:HGNC:4801]	ENSCSAP00000004991	HADHA
ENSCSAG00000011337	ENSCSAT00000009369	hydroxyacylglutathione hydrolase [Source:HGNC Symbol;Acc:HGNC:4805]	ENSCSAP00000007487	HAGH
ENSCSAG00000003413	ENSCSAT00000001443	hydroxysteroid 17-beta dehydrogenase 2 [Source:HGNC Symbol;Acc:HGNC:5211]	ENSCSAP00000014636	HSD17B2
ENSCSAG00000014659	ENSCSAT00000012746	hydroxysteroid 17-beta dehydrogenase 4 [Source:HGNC Symbol;Acc:HGNC:5213]	ENSCSAP00000010777	HSD17B4
ENSCSAG00000016218	ENSCSAT00000014313	kynureninase [Source:HGNC Symbol;Acc:HGNC:6469]	ENSCSAP00000012289	KYNU
ENSCSAG00000014483	ENSCSAT00000012574	lamin B1 [Source:HGNC Symbol;Acc:HGNC:6637]	ENSCSAP00000010609	LMNB1
ENSCSAG00000013469	ENSCSAT00000011559	lengsin, lens protein with glutamine synthetase domain [Source:HGNC Symbol;Acc:HGNC:21016]	ENSCSAP00000009626	LGSN
ENSCSAG00000016492	ENSCSAT00000014589	leucine aminopeptidase 3 [Source:HGNC Symbol;Acc:HGNC:18449]	ENSCSAP00000012557	LAP3
ENSCSAG00000013233	ENSCSAT00000011104	leucine rich pentatricopeptide repeat containing [Source:HGNC Symbol;Acc:HGNC:15714]	ENSCSAP00000009186	LRPPRC
ENSCSAG00000013943	ENSCSAT00000012035	monoamine oxidase A [Source:HGNC Symbol;Acc:HGNC:6833]	ENSCSAP00000010084	MAOA
ENSCSAG00000003391	ENSCSAT00000001416	MRE11 homolog A, double strand break repair nuclease [Source:HGNC Symbol;Acc:HGNC:7230]	ENSCSAP00000014662	MRE11A
ENSCSAG00000016995	ENSCSAT00000015075	multiple C2 domains, transmembrane 2 [Source:HGNC Symbol;Acc:HGNC:25636]	ENSCSAP00000013025	MCTP2
ENSCSAG00000002309	ENSCSAT00000000223	myosin, heavy chain 14, non-muscle [Source:HGNC Symbol;Acc:HGNC:23212]	ENSCSAP00000015830	MYH14
ENSCSAG00000007963	ENSCSAT00000005973	myosin, heavy chain 9, non-muscle [Source:HGNC Symbol;Acc:HGNC:7579]	ENSCSAP00000004185	MYH9
ENSCSAG00000006623	ENSCSAT00000004661	negative regulator of ubiquitin like proteins 1 [Source:HGNC Symbol;Acc:HGNC:17623]	ENSCSAP00000002907	NUB1
ENSCSAG00000004200	ENSCSAT00000002228	nuclear mitotic apparatus protein 1 [Source:HGNC Symbol;Acc:HGNC:8059]	ENSCSAP00000000556	NUMA1
ENSCSAG00000003952	ENSCSAT00000001982	nuclear transport factor 2 [Source:HGNC Symbol;Acc:HGNC:13722]	ENSCSAP00000000316	NUTF2
ENSCSAG00000014036	ENSCSAT00000012129	ornithine carbamoyltransferase [Source:HGNC Symbol;Acc:HGNC:8512]	ENSCSAP00000010178	OTC
ENSCSAG00000012950	ENSCSAT00000011046	paraoxonase 3 [Source:HGNC Symbol;Acc:HGNC:9206]	ENSCSAP00000009128	PON3
ENSCSAG00000000245	ENSCSAT00000018290	peptidylprolyl isomerase B [Source:HGNC Symbol;Acc:HGNC:9255]	ENSCSAP00000017751	PPIB
ENSCSAG00000009122	ENSCSAT00000007191	peroxisomal trans-2-enoyl-CoA reductase [Source:HGNC Symbol;Acc:HGNC:18281]	ENSCSAP00000005378	PECR
ENSCSAG00000015103	ENSCSAT00000013194	phosphorylase, glycogen, liver [Source:HGNC Symbol;Acc:HGNC:9725]	ENSCSAP00000011201	PYGL
ENSCSAG00000007250	ENSCSAT00000005295	phosphorylase, glycogen, muscle [Source:HGNC Symbol;Acc:HGNC:9726]	ENSCSAP00000003522	PYGM
ENSCSAG00000014469	ENSCSAT00000012562	phytanoyl-CoA dioxygenase domain containing 1 [Source:HGNC Symbol;Acc:HGNC:23396]	ENSCSAP00000010595	PHYHD1
ENSCSAG00000008854	ENSCSAT00000006918	plectin [Source:HGNC Symbol;Acc:HGNC:9069]	ENSCSAP00000005113	PLEC
ENSCSAG00000012316	ENSCSAT00000010409	polypyrimidine tract binding protein 3 [Source:HGNC Symbol;Acc:HGNC:10253]	ENSCSAP00000008503	PTBP3
ENSCSAG00000015619	ENSCSAT00000013693	proline synthetase cotranscribed homolog (bacterial) [Source:HGNC Symbol;Acc:HGNC:9457]	ENSCSAP00000011683	PROSC
ENSCSAG00000017493	ENSCSAT00000015588	propionyl-CoA carboxylase alpha subunit [Source:HGNC Symbol;Acc:HGNC:8653]	ENSCSAP00000013525	PCCA
ENSCSAG00000011965	ENSCSAT00000010052	proteasome 26S subunit, non-ATPase 6 [Source:HGNC Symbol;Acc:HGNC:9564]	ENSCSAP00000008153	PSMD6
ENSCSAG00000015552	ENSCSAT00000013624	proteasome subunit alpha 6 [Source:HGNC Symbol;Acc:HGNC:9535]	ENSCSAP00000011616	PSMA6
ENSCSAG00000016033	ENSCSAT00000014123	protein tyrosine phosphatase, non-receptor type 23 [Source:HGNC Symbol;Acc:HGNC:14406]	ENSCSAP00000012103	PTPN23
ENSCSAG00000003008	ENSCSAT00000001035	RAB39A, member RAS oncogene family [Source:HGNC Symbol;Acc:HGNC:16521]	ENSCSAP00000015032	RAB39A
ENSCSAG00000017200	ENSCSAT00000015293	REV1, DNA directed polymerase [Source:HGNC Symbol;Acc:HGNC:14060]	ENSCSAP00000013237	REV1
ENSCSAG00000019054	ENSCSAT00000019144	ribosomal protein L13a [Source:HGNC Symbol;Acc:HGNC:10304]	ENSCSAP00000018566	RPL13A
ENSCSAG00000000244	ENSCSAT00000018291	ribosomal protein L35 [Source:HGNC Symbol;Acc:HGNC:10344]	ENSCSAP00000017752	RPL35
ENSCSAG00000016013	ENSCSAT00000014101	ribosomal protein S21 [Source:HGNC Symbol;Acc:HGNC:10409]	ENSCSAP00000012080	RPS21
ENSCSAG00000018755	ENSCSAT00000018845	ribosomal protein S9 [Source:HGNC Symbol;Acc:HGNC:10442]	ENSCSAP00000018277	RPS9
ENSCSAG00000011641	ENSCSAT00000009728	ribosome binding protein 1 [Source:HGNC Symbol;Acc:HGNC:10448]	ENSCSAP00000007839	RRBP1
ENSCSAG00000001022	ENSCSAT00000017511	serine and arginine rich splicing factor 4 [Source:HGNC Symbol;Acc:HGNC:10786]	ENSCSAP00000016990	SRSF4
ENSCSAG00000003215	ENSCSAT00000001245	signal transducer and activator of transcription 3 [Source:HGNC Symbol;Acc:HGNC:11364]	ENSCSAP00000014828	STAT3
ENSCSAG00000002759	ENSCSAT00000000778	small nuclear ribonucleoprotein U1 subunit 70 [Source:HGNC Symbol;Acc:HGNC:11150]	ENSCSAP00000015286	SNRNP70
ENSCSAG00000012377	ENSCSAT00000010470	solute carrier family 22 member 1 [Source:HGNC Symbol;Acc:HGNC:10963]	ENSCSAP00000008564	SLC22A1
ENSCSAG00000012946	ENSCSAT00000011042	solute carrier family 25 member 11 [Source:HGNC Symbol;Acc:HGNC:10981]	ENSCSAP00000009125	SLC25A11
ENSCSAG00000014814	ENSCSAT00000012912	solute carrier family 25 member 12 [Source:HGNC Symbol;Acc:HGNC:10982]	ENSCSAP00000010924	SLC25A12
ENSCSAG00000017838	ENSCSAT00000015935	solute carrier family 25 member 15 [Source:HGNC Symbol;Acc:HGNC:10985]	ENSCSAP00000013861	SLC25A15
ENSCSAG00000001592	ENSCSAT00000016938	solute carrier family 27 member 5 [Source:HGNC Symbol;Acc:HGNC:10999]	ENSCSAP00000016433	SLC27A5
ENSCSAG00000014277	ENSCSAT00000012372	spectrin alpha, non-erythrocytic 1 [Source:HGNC Symbol;Acc:HGNC:11273]	ENSCSAP00000010407	SPTAN1
ENSCSAG00000003712	ENSCSAT00000001716	spectrin beta, non-erythrocytic 4 [Source:HGNC Symbol;Acc:HGNC:14896]	ENSCSAP00000000060	SPTBN4
ENSCSAG00000001284	ENSCSAT00000017249	sterol carrier protein 2 [Source:HGNC Symbol;Acc:HGNC:10606]	ENSCSAP00000016731	SCP2
ENSCSAG00000015097	ENSCSAT00000013166	TMEM189-UBE2V1 readthrough [Source:HGNC Symbol;Acc:HGNC:33521]	ENSCSAP00000011175	TMEM189-UBE2V1
ENSCSAG00000001699	ENSCSAT00000016831	transcription termination factor 2 [Source:HGNC Symbol;Acc:HGNC:12398]	ENSCSAP00000016329	TTF2
ENSCSAG00000006060	ENSCSAT00000004100	translocase of outer mitochondrial membrane 70 [Source:HGNC Symbol;Acc:HGNC:11985]	ENSCSAP00000002360	TOMM70
ENSCSAG00000010765	ENSCSAT00000008855	transmembrane and coiled-coil domains 1 [Source:HGNC Symbol;Acc:HGNC:18188]	ENSCSAP00000006988	TMCO1
ENSCSAG00000007249	ENSCSAT00000005294	tubulin beta 2B class IIb [Source:HGNC Symbol;Acc:HGNC:30829]	ENSCSAP00000003517	TUBB2B
ENSCSAG00000009578	ENSCSAT00000007665	tubulin beta 4A class IVa [Source:HGNC Symbol;Acc:HGNC:20774]	ENSCSAP00000005835	TUBB4A
ENSCSAG00000014209	ENSCSAT00000012306	tyrosine 3-monooxygenase/tryptophan 5-monooxygenase activation protein beta [Source:HGNC Symbol;Acc:HGNC:12849]	ENSCSAP00000010345	YWHAB
ENSCSAG00000008504	ENSCSAT00000006561	tyrosine 3-monooxygenase/tryptophan 5-monooxygenase activation protein eta [Source:HGNC Symbol;Acc:HGNC:12853]	ENSCSAP00000004766	YWHAH
ENSCSAG00000004876	ENSCSAT00000002908	ubiquinol-cytochrome c reductase, Rieske iron-sulfur polypeptide 1 [Source:HGNC Symbol;Acc:HGNC:12587]	ENSCSAP00000001201	UQCRFS1
ENSCSAG00000003709	ENSCSAT00000001740	ubiquitin conjugating enzyme E2 N like (gene/pseudogene) [Source:HGNC Symbol;Acc:HGNC:31710]	ENSCSAP00000000080	UBE2NL
ENSCSAG00000018572	ENSCSAT00000018662	ubiquitin conjugating enzyme E2 V2 [Source:HGNC Symbol;Acc:HGNC:12495]	ENSCSAP00000018105	UBE2V2
ENSCSAG00000013679	ENSCSAT00000011772	ubiquitin like modifier activating enzyme 1 [Source:HGNC Symbol;Acc:HGNC:12469]	ENSCSAP00000009833	UBA1
ENSCSAG00000005213	ENSCSAT00000003247	ubiquitin like modifier activating enzyme 6 [Source:HGNC Symbol;Acc:HGNC:25581]	ENSCSAP00000001529	UBA6
ENSCSAG00000014580	ENSCSAT00000012666	ubiquitin specific peptidase 34 [Source:HGNC Symbol;Acc:HGNC:20066]	ENSCSAP00000010696	USP34
ENSCSAG00000005264	ENSCSAT00000003299	UDP glucuronosyltransferase family 2 member B15 [Source:HGNC Symbol;Acc:HGNC:12546]	ENSCSAP00000001580	UGT2B15
ENSCSAG00000015551	ENSCSAT00000013645	VAMP (vesicle-associated membrane protein)-associated protein B and C [Source:HGNC Symbol;Acc:HGNC:12649]	ENSCSAP00000011637	VAPB
ENSCSAG00000004661	ENSCSAT00000002691		ENSCSAP00000000990
ENSCSAG00000005140	ENSCSAT00000003177		ENSCSAP00000001463
ENSCSAG00000005249	ENSCSAT00000003283		ENSCSAP00000001566
ENSCSAG00000005272	ENSCSAT00000003306		ENSCSAP00000001586
ENSCSAG00000005467	ENSCSAT00000003500		ENSCSAP00000001778
ENSCSAG00000005514	ENSCSAT00000003546		ENSCSAP00000001822
ENSCSAG00000005692	ENSCSAT00000003720		ENSCSAP00000001992
ENSCSAG00000005964	ENSCSAT00000004001		ENSCSAP00000002264
ENSCSAG00000007247	ENSCSAT00000005291		ENSCSAP00000003515
ENSCSAG00000008713	ENSCSAT00000006757		ENSCSAP00000004953
ENSCSAG00000009110	ENSCSAT00000007113		ENSCSAP00000005300
ENSCSAG00000009332	ENSCSAT00000007360		ENSCSAP00000005541
ENSCSAG00000010190	ENSCSAT00000008275		ENSCSAP00000006425
ENSCSAG00000011216	ENSCSAT00000009292		ENSCSAP00000007416
ENSCSAG00000012303	ENSCSAT00000010366		ENSCSAP00000008471
ENSCSAG00000012297	ENSCSAT00000010393		ENSCSAP00000008488
ENSCSAG00000013817	ENSCSAT00000011074		ENSCSAP00000009156
ENSCSAG00000013835	ENSCSAT00000011924		ENSCSAP00000009983
ENSCSAG00000013863	ENSCSAT00000011953		ENSCSAP00000010012
ENSCSAG00000013864	ENSCSAT00000011957		ENSCSAP00000010013
ENSCSAG00000013946	ENSCSAT00000012040		ENSCSAP00000010090
ENSCSAG00000016619	ENSCSAT00000014712		ENSCSAP00000012677
ENSCSAG00000002549	ENSCSAT00000000566		ENSCSAP00000015494
ENSCSAG00000000878	ENSCSAT00000017655		ENSCSAP00000017129
ENSCSAG00000000392	ENSCSAT00000018143		ENSCSAP00000017610
ENSCSAG00000018433	ENSCSAT00000018523		ENSCSAP00000017975
ENSCSAG00000018616	ENSCSAT00000018706		ENSCSAP00000018149
ENSCSAG00000018863	ENSCSAT00000018953		ENSCSAP00000018382
