# Supplementary material for: Proteomics in non-human primates: utilizing RNA-Seq data to improve protein identification by mass spectrometry in vervet monkeys
Source: BMC Genomics. 2017 Nov 13;18:877. doi: 10.1186/s12864-017-4279-0 (PMC5683380; doi:10.1186/s12864-017-4279-0)
Supplement: Supplementary file 4 — Listing the peptides identified by the REFdb but not the SSdb searches. (XLS 541 kb) [file 12864_2017_4279_MOESM4_ESM.xls]

## Sheet: Sheet1
Ensembl Gene ID	Ensembl Transcript ID	Description	Ensembl Protein ID	Associated Gene Name
ENSCSAG00000001313	ENSCSAT00000017220	24-dehydrocholesterol reductase [Source:HGNC Symbol;Acc:HGNC:2859]	ENSCSAP00000016704	DHCR24
ENSCSAG00000012971	ENSCSAT00000011065	3-hydroxyacyl-CoA dehydratase 3 [Source:HGNC Symbol;Acc:HGNC:24175]	ENSCSAP00000009150	HACD3
ENSCSAG00000012689	ENSCSAT00000010737	3-hydroxyanthranilate 3,4-dioxygenase [Source:HGNC Symbol;Acc:HGNC:4796]	ENSCSAP00000008828	HAAO
ENSCSAG00000002837	ENSCSAT00000000800	acetyl-CoA carboxylase beta [Source:HGNC Symbol;Acc:HGNC:85]	ENSCSAP00000015263	ACACB
ENSCSAG00000010972	ENSCSAT00000009042	acidic nuclear phosphoprotein 32 family member B [Source:HGNC Symbol;Acc:HGNC:16677]	ENSCSAP00000007172	ANP32B
ENSCSAG00000004021	ENSCSAT00000002052	actinin alpha 4 [Source:HGNC Symbol;Acc:HGNC:166]	ENSCSAP00000000379	ACTN4
ENSCSAG00000004812	ENSCSAT00000002841	albumin [Source:HGNC Symbol;Acc:HGNC:399]	ENSCSAP00000001138	ALB
ENSCSAG00000000458	ENSCSAT00000018077	aldehyde dehydrogenase 1 family member B1 [Source:HGNC Symbol;Acc:HGNC:407]	ENSCSAP00000017545	ALDH1B1
ENSCSAG00000008021	ENSCSAT00000006072	aldehyde dehydrogenase 1 family member L1 [Source:HGNC Symbol;Acc:HGNC:3978]	ENSCSAP00000004281	ALDH1L1
ENSCSAG00000002986	ENSCSAT00000001013	aldehyde dehydrogenase 1 family member L2 [Source:HGNC Symbol;Acc:HGNC:26777]	ENSCSAP00000015053	ALDH1L2
ENSCSAG00000007853	ENSCSAT00000005901	aldehyde dehydrogenase 3 family member A2 [Source:HGNC Symbol;Acc:HGNC:403]	ENSCSAP00000004117	ALDH3A2
ENSCSAG00000011276	ENSCSAT00000009360	aldehyde oxidase 1 [Source:HGNC Symbol;Acc:HGNC:553]	ENSCSAP00000007477	AOX1
ENSCSAG00000001217	ENSCSAT00000017316	aldo-keto reductase family 1 member A1 [Source:HGNC Symbol;Acc:HGNC:380]	ENSCSAP00000016797	AKR1A1
ENSCSAG00000008745	ENSCSAT00000006805	aldo-keto reductase family 1 member D1 [Source:HGNC Symbol;Acc:HGNC:388]	ENSCSAP00000004999	AKR1D1
ENSCSAG00000000877	ENSCSAT00000017656	aldo-keto reductase family 7 like (gene/pseudogene) [Source:HGNC Symbol;Acc:HGNC:24056]	ENSCSAP00000017130	AKR7L
ENSCSAG00000017246	ENSCSAT00000015339	alpha kinase 3 [Source:HGNC Symbol;Acc:HGNC:17574]	ENSCSAP00000013283	ALPK3
ENSCSAG00000004723	ENSCSAT00000002756	amphiregulin [Source:HGNC Symbol;Acc:HGNC:651]	ENSCSAP00000001060	AREG
ENSCSAG00000008169	ENSCSAT00000006180	apolipoprotein B [Source:HGNC Symbol;Acc:HGNC:603]	ENSCSAP00000004392	APOB
ENSCSAG00000008756	ENSCSAT00000006826	apolipoprotein D [Source:HGNC Symbol;Acc:HGNC:612]	ENSCSAP00000005014	APOD
ENSCSAG00000002136	ENSCSAT00000000152	aspartate dehydrogenase domain containing [Source:HGNC Symbol;Acc:HGNC:33856]	ENSCSAP00000015901	ASPDH
ENSCSAG00000015241	ENSCSAT00000013338	betaine--homocysteine S-methyltransferase [Source:HGNC Symbol;Acc:HGNC:1047]	ENSCSAP00000011339	BHMT
ENSCSAG00000013161	ENSCSAT00000011255	carbonic anhydrase 1 [Source:HGNC Symbol;Acc:HGNC:1368]	ENSCSAP00000009334	CA1
ENSCSAG00000002461	ENSCSAT00000000475	carnitine palmitoyltransferase 1C [Source:HGNC Symbol;Acc:HGNC:18540]	ENSCSAP00000015587	CPT1C
ENSCSAG00000015913	ENSCSAT00000014007	cathelicidin antimicrobial peptide [Source:HGNC Symbol;Acc:HGNC:1472]	ENSCSAP00000011989	CAMP
ENSCSAG00000018046	ENSCSAT00000016142	cathepsin S [Source:HGNC Symbol;Acc:HGNC:2545]	ENSCSAP00000014063	CTSS
ENSCSAG00000018030	ENSCSAT00000016127	ceramide synthase 2 [Source:HGNC Symbol;Acc:HGNC:14076]	ENSCSAP00000014048	CERS2
ENSCSAG00000010228	ENSCSAT00000008303	chromosome 6 open reading frame 222 [Source:HGNC Symbol;Acc:HGNC:33769]	ENSCSAP00000006453	C6orf222
ENSCSAG00000008234	ENSCSAT00000006286	chromosome 8 open reading frame 82 [Source:HGNC Symbol;Acc:HGNC:33826]	ENSCSAP00000004492	C8orf82
ENSCSAG00000010235	ENSCSAT00000008321	chromosome 9 open reading frame 131 [Source:HGNC Symbol;Acc:HGNC:31418]	ENSCSAP00000006467	C9orf131
ENSCSAG00000005869	ENSCSAT00000003903	clathrin heavy chain [Source:HGNC Symbol;Acc:HGNC:2092]	ENSCSAP00000002174	CLTC
ENSCSAG00000003191	ENSCSAT00000001215	coactosin like F-actin binding protein 1 [Source:HGNC Symbol;Acc:HGNC:18304]	ENSCSAP00000014857	COTL1
ENSCSAG00000014299	ENSCSAT00000012366	coiled-coil domain containing 175 [Source:HGNC Symbol;Acc:HGNC:19847]	ENSCSAP00000010404	CCDC175
ENSCSAG00000012787	ENSCSAT00000010782	collagen beta(1-O)galactosyltransferase 2 [Source:HGNC Symbol;Acc:HGNC:16790]	ENSCSAP00000008871	COLGALT2
ENSCSAG00000008885	ENSCSAT00000006951	collagen type IV alpha 6 chain [Source:HGNC Symbol;Acc:HGNC:2208]	ENSCSAP00000005144	COL4A6
ENSCSAG00000010431	ENSCSAT00000008434	collagen type VI alpha 6 [Source:HGNC Symbol;Acc:HGNC:27023]	ENSCSAP00000006577	COL6A6
ENSCSAG00000001386	ENSCSAT00000017147	crystallin zeta [Source:HGNC Symbol;Acc:HGNC:2419]	ENSCSAP00000016632	CRYZ
ENSCSAG00000018874	ENSCSAT00000018964	C-X3-C motif chemokine receptor 1 [Source:HGNC Symbol;Acc:HGNC:2558]	ENSCSAP00000018393	CX3CR1
ENSCSAG00000019326	ENSCSAT00000019416	cytochrome c, somatic [Source:HGNC Symbol;Acc:HGNC:19986]	ENSCSAP00000018835	CYCS
ENSCSAG00000005793	ENSCSAT00000003825	cytochrome P450 family 4 subfamily F member 11 [Source:HGNC Symbol;Acc:HGNC:13265]	ENSCSAP00000002100	CYP4F11
ENSCSAG00000018317	ENSCSAT00000016416	DEAD-box helicase 3, Y-linked [Source:HGNC Symbol;Acc:HGNC:2699]	ENSCSAP00000014330	DDX3Y
ENSCSAG00000017822	ENSCSAT00000015918	desmocollin 2 [Source:HGNC Symbol;Acc:HGNC:3036]	ENSCSAP00000013844	DSC2
ENSCSAG00000001508	ENSCSAT00000017025	dihydrolipoamide branched chain transacylase E2 [Source:HGNC Symbol;Acc:HGNC:2698]	ENSCSAP00000016518	DBT
ENSCSAG00000009382	ENSCSAT00000007377	dihydropyrimidinase like 5 [Source:HGNC Symbol;Acc:HGNC:20637]	ENSCSAP00000005560	DPYSL5
ENSCSAG00000012715	ENSCSAT00000010790	elastase, neutrophil expressed [Source:HGNC Symbol;Acc:HGNC:3309]	ENSCSAP00000008879	ELANE
ENSCSAG00000000760	ENSCSAT00000017774	enolase 1 [Source:HGNC Symbol;Acc:HGNC:3350]	ENSCSAP00000017246	ENO1
ENSCSAG00000013978	ENSCSAT00000012074	enoyl-CoA, hydratase/3-hydroxyacyl CoA dehydrogenase [Source:HGNC Symbol;Acc:HGNC:3247]	ENSCSAP00000010124	EHHADH
ENSCSAG00000008941	ENSCSAT00000006975	erythrocyte membrane protein band 4.2 [Source:HGNC Symbol;Acc:HGNC:3381]	ENSCSAP00000005168	EPB42
ENSCSAG00000008763	ENSCSAT00000006823	ethanolaminephosphotransferase 1 [Source:HGNC Symbol;Acc:HGNC:29361]	ENSCSAP00000005019	EPT1
ENSCSAG00000016381	ENSCSAT00000014473	eukaryotic translation elongation factor 1 alpha 2 [Source:HGNC Symbol;Acc:HGNC:3192]	ENSCSAP00000012445	EEF1A2
ENSCSAG00000019276	ENSCSAT00000019366	extracellular leucine rich repeat and fibronectin type III domain containing 2 [Source:HGNC Symbol;Acc:HGNC:29396]	ENSCSAP00000018786	ELFN2
ENSCSAG00000006099	ENSCSAT00000004135	family with sequence similarity 186 member B [Source:HGNC Symbol;Acc:HGNC:25296]	ENSCSAP00000002395	FAM186B
ENSCSAG00000000263	ENSCSAT00000018272	family with sequence similarity 71 member A [Source:HGNC Symbol;Acc:HGNC:26541]	ENSCSAP00000017733	FAM71A
ENSCSAG00000017673	ENSCSAT00000015768	fascin actin-bundling protein 1 [Source:HGNC Symbol;Acc:HGNC:11148]	ENSCSAP00000013697	FSCN1
ENSCSAG00000002155	ENSCSAT00000000171	fatty acid synthase [Source:HGNC Symbol;Acc:HGNC:3594]	ENSCSAP00000015882	FASN
ENSCSAG00000006957	ENSCSAT00000005006	fermitin family member 3 [Source:HGNC Symbol;Acc:HGNC:23151]	ENSCSAP00000003242	FERMT3
ENSCSAG00000012034	ENSCSAT00000010125	FEZ family zinc finger 2 [Source:HGNC Symbol;Acc:HGNC:13506]	ENSCSAP00000008221	FEZF2
ENSCSAG00000018387	ENSCSAT00000016487	flavin containing monooxygenase 5 [Source:HGNC Symbol;Acc:HGNC:3773]	ENSCSAP00000014394	FMO5
ENSCSAG00000007233	ENSCSAT00000005276	formimidoyltransferase cyclodeaminase [Source:HGNC Symbol;Acc:HGNC:3974]	ENSCSAP00000003501	FTCD
ENSCSAG00000001550	ENSCSAT00000016982	G protein subunit alpha i3 [Source:HGNC Symbol;Acc:HGNC:4387]	ENSCSAP00000016477	GNAI3
ENSCSAG00000000125	ENSCSAT00000018410	G protein-coupled receptor 173 [Source:HGNC Symbol;Acc:HGNC:18186]	ENSCSAP00000017866	GPR173
ENSCSAG00000005907	ENSCSAT00000003945	glucan (1,4-alpha-), branching enzyme 1 [Source:HGNC Symbol;Acc:HGNC:4180]	ENSCSAP00000002214	GBE1
ENSCSAG00000008050	ENSCSAT00000006100	glutathione peroxidase 5 [Source:HGNC Symbol;Acc:HGNC:4557]	ENSCSAP00000004311	GPX5
ENSCSAG00000001553	ENSCSAT00000016978	glutathione S-transferase mu 4 [Source:HGNC Symbol;Acc:HGNC:4636]	ENSCSAP00000016473	GSTM4
ENSCSAG00000001554	ENSCSAT00000016977	glutathione S-transferase mu 5 [Source:HGNC Symbol;Acc:HGNC:4637]	ENSCSAP00000016472	GSTM5
ENSCSAG00000009615	ENSCSAT00000007695	glycerol-3-phosphate dehydrogenase 1-like [Source:HGNC Symbol;Acc:HGNC:28956]	ENSCSAP00000005866	GPD1L
ENSCSAG00000002773	ENSCSAT00000000789	glycogen synthase 1 [Source:HGNC Symbol;Acc:HGNC:4706]	ENSCSAP00000015275	GYS1
ENSCSAG00000010609	ENSCSAT00000008695	glyoxalase I [Source:HGNC Symbol;Acc:HGNC:4323]	ENSCSAP00000006833	GLO1
ENSCSAG00000008238	ENSCSAT00000006290	H2A histone family member Y2 [Source:HGNC Symbol;Acc:HGNC:14453]	ENSCSAP00000004497	H2AFY2
ENSCSAG00000003114	ENSCSAT00000001085	heat shock protein 90kDa beta family member 1 [Source:HGNC Symbol;Acc:HGNC:12028]	ENSCSAP00000014983	HSP90B1
ENSCSAG00000000499	ENSCSAT00000018036	heterogeneous nuclear ribonucleoprotein A0 [Source:HGNC Symbol;Acc:HGNC:5030]	ENSCSAP00000017505	HNRNPA0
ENSCSAG00000000766	ENSCSAT00000017768	hexose-6-phosphate dehydrogenase/glucose 1-dehydrogenase [Source:HGNC Symbol;Acc:HGNC:4795]	ENSCSAP00000017240	H6PD
ENSCSAG00000019078	ENSCSAT00000019168	histone cluster 1, H1b [Source:HGNC Symbol;Acc:HGNC:4719]	ENSCSAP00000018588	HIST1H1B
ENSCSAG00000019090	ENSCSAT00000019180	histone cluster 1, H1d [Source:HGNC Symbol;Acc:HGNC:4717]	ENSCSAP00000018600	HIST1H1D
ENSCSAG00000019092	ENSCSAT00000019182	histone cluster 1, H1e [Source:HGNC Symbol;Acc:HGNC:4718]	ENSCSAP00000018602	HIST1H1E
ENSCSAG00000000206	ENSCSAT00000018329	histone cluster 2, H2aa4 [Source:HGNC Symbol;Acc:HGNC:29668]	ENSCSAP00000017789	HIST2H2AA4
ENSCSAG00000000214	ENSCSAT00000018321	histone cluster 2, H2ab [Source:HGNC Symbol;Acc:HGNC:20508]	ENSCSAP00000017781	HIST2H2AB
ENSCSAG00000000217	ENSCSAT00000018318	histone cluster 2, H2ac [Source:HGNC Symbol;Acc:HGNC:4738]	ENSCSAP00000017778	HIST2H2AC
ENSCSAG00000000219	ENSCSAT00000018316	histone cluster 2, H2be [Source:HGNC Symbol;Acc:HGNC:4760]	ENSCSAP00000017776	HIST2H2BE
ENSCSAG00000000205	ENSCSAT00000018330	histone cluster 2, H3a [Source:HGNC Symbol;Acc:HGNC:20505]	ENSCSAP00000017790	HIST2H3A
ENSCSAG00000000271	ENSCSAT00000018264	histone cluster 3, H2a [Source:HGNC Symbol;Acc:HGNC:20507]	ENSCSAP00000017725	HIST3H2A
ENSCSAG00000000272	ENSCSAT00000018263	histone cluster 3, H2bb [Source:HGNC Symbol;Acc:HGNC:20514]	ENSCSAP00000017724	HIST3H2BB
ENSCSAG00000008753	ENSCSAT00000006820	hydroxyacyl-CoA dehydrogenase/3-ketoacyl-CoA thiolase/enoyl-CoA hydratase (trifunctional protein), beta subunit [Source:HGNC Symbol;Acc:HGNC:4803]	ENSCSAP00000005009	HADHB
ENSCSAG00000001717	ENSCSAT00000016813	hydroxy-delta-5-steroid dehydrogenase, 3 beta- and steroid delta-isomerase 1 [Source:HGNC Symbol;Acc:HGNC:5217]	ENSCSAP00000016312	HSD3B1
ENSCSAG00000007756	ENSCSAT00000005804	hypoxanthine phosphoribosyltransferase 1 [Source:HGNC Symbol;Acc:HGNC:5157]	ENSCSAP00000004017	HPRT1
ENSCSAG00000013769	ENSCSAT00000011868	immunoglobulin lambda variable 7-46 (gene/pseudogene) [Source:HGNC Symbol;Acc:HGNC:5930]	ENSCSAP00000009928	IGLV7-46
ENSCSAG00000014444	ENSCSAT00000012535	iodotyrosine deiodinase [Source:HGNC Symbol;Acc:HGNC:21071]	ENSCSAP00000010567	IYD
ENSCSAG00000013352	ENSCSAT00000011379	IQ motif containing H [Source:HGNC Symbol;Acc:HGNC:25721]	ENSCSAP00000009452	IQCH
ENSCSAG00000014073	ENSCSAT00000012163	isopentenyl-diphosphate delta isomerase 1 [Source:HGNC Symbol;Acc:HGNC:5387]	ENSCSAP00000010209	IDI1
ENSCSAG00000000736	ENSCSAT00000017799	isoprenylcysteine carboxyl methyltransferase [Source:HGNC Symbol;Acc:HGNC:5350]	ENSCSAP00000017271	ICMT
ENSCSAG00000012304	ENSCSAT00000010346	karyopherin subunit alpha 4 [Source:HGNC Symbol;Acc:HGNC:6397]	ENSCSAP00000008441	KPNA4
ENSCSAG00000005641	ENSCSAT00000003677	keratin 1 [Source:HGNC Symbol;Acc:HGNC:6412]	ENSCSAP00000001952	KRT1
ENSCSAG00000002835	ENSCSAT00000000855	keratin 10 [Source:HGNC Symbol;Acc:HGNC:6413]	ENSCSAP00000015209	KRT10
ENSCSAG00000003000	ENSCSAT00000001028	keratin 14 [Source:HGNC Symbol;Acc:HGNC:6416]	ENSCSAP00000015039	KRT14
ENSCSAG00000005646	ENSCSAT00000003683	keratin 2 [Source:HGNC Symbol;Acc:HGNC:6439]	ENSCSAP00000001955	KRT2
ENSCSAG00000002815	ENSCSAT00000000832	keratin 24 [Source:HGNC Symbol;Acc:HGNC:18527]	ENSCSAP00000015232	KRT24
ENSCSAG00000002929	ENSCSAT00000000946	keratin 31 [Source:HGNC Symbol;Acc:HGNC:6448]	ENSCSAP00000015119	KRT31
ENSCSAG00000002953	ENSCSAT00000000972	keratin 32 [Source:HGNC Symbol;Acc:HGNC:6449]	ENSCSAP00000015095	KRT32
ENSCSAG00000002912	ENSCSAT00000000935	keratin 34 [Source:HGNC Symbol;Acc:HGNC:6452]	ENSCSAP00000015130	KRT34
ENSCSAG00000005685	ENSCSAT00000003721	keratin 5 [Source:HGNC Symbol;Acc:HGNC:6442]	ENSCSAP00000001994	KRT5
ENSCSAG00000005622	ENSCSAT00000003651	keratin 76 [Source:HGNC Symbol;Acc:HGNC:24430]	ENSCSAP00000001928	KRT76
ENSCSAG00000005634	ENSCSAT00000003665	keratin 77 [Source:HGNC Symbol;Acc:HGNC:20411]	ENSCSAP00000001937	KRT77
ENSCSAG00000005594	ENSCSAT00000003632	keratin 79 [Source:HGNC Symbol;Acc:HGNC:28930]	ENSCSAP00000001901	KRT79
ENSCSAG00000005739	ENSCSAT00000003775	keratin 82 [Source:HGNC Symbol;Acc:HGNC:6459]	ENSCSAP00000002049	KRT82
ENSCSAG00000002997	ENSCSAT00000001024	keratin 9 [Source:HGNC Symbol;Acc:HGNC:6447]	ENSCSAP00000015043	KRT9
ENSCSAG00000019742	ENSCSAT00000019832	lactate dehydrogenase A like 6B [Source:HGNC Symbol;Acc:HGNC:21481]	ENSCSAP00000019237	LDHAL6B
ENSCSAG00000016260	ENSCSAT00000014320	lamin B receptor [Source:HGNC Symbol;Acc:HGNC:6518]	ENSCSAP00000012296	LBR
ENSCSAG00000011555	ENSCSAT00000009607	lamin B2 [Source:HGNC Symbol;Acc:HGNC:6638]	ENSCSAP00000007718	LMNB2
ENSCSAG00000005412	ENSCSAT00000003444	leucine rich repeat containing 59 [Source:HGNC Symbol;Acc:HGNC:28817]	ENSCSAP00000001722	LRRC59
ENSCSAG00000009415	ENSCSAT00000007454	leucine rich repeats and guanylate kinase domain containing [Source:HGNC Symbol;Acc:HGNC:21964]	ENSCSAP00000005632	LRGUK
ENSCSAG00000012614	ENSCSAT00000010702	mannose receptor, C type 1 [Source:HGNC Symbol;Acc:HGNC:7228]	ENSCSAP00000008791	MRC1
ENSCSAG00000010088	ENSCSAT00000008172	Mediterranean fever [Source:HGNC Symbol;Acc:HGNC:6998]	ENSCSAP00000006323	MEFV
ENSCSAG00000009686	ENSCSAT00000007774	methylthioadenosine phosphorylase [Source:HGNC Symbol;Acc:HGNC:7413]	ENSCSAP00000005938	MTAP
ENSCSAG00000013934	ENSCSAT00000012027	monoamine oxidase B [Source:HGNC Symbol;Acc:HGNC:6834]	ENSCSAP00000010077	MAOB
ENSCSAG00000008043	ENSCSAT00000006089	myosin, heavy chain 11, smooth muscle [Source:HGNC Symbol;Acc:HGNC:7569]	ENSCSAP00000004300	MYH11
ENSCSAG00000002309	ENSCSAT00000000223	myosin, heavy chain 14, non-muscle [Source:HGNC Symbol;Acc:HGNC:23212]	ENSCSAP00000015830	MYH14
ENSCSAG00000005669	ENSCSAT00000003701	NFAT activating protein with ITAM motif 1 [Source:HGNC Symbol;Acc:HGNC:29872]	ENSCSAP00000001976	NFAM1
ENSCSAG00000018378	ENSCSAT00000016478	nitric oxide associated 1 [Source:HGNC Symbol;Acc:HGNC:28473]	ENSCSAP00000014387	NOA1
ENSCSAG00000003168	ENSCSAT00000001196	optic atrophy 3 (autosomal recessive, with chorea and spastic paraplegia) [Source:HGNC Symbol;Acc:HGNC:8142]	ENSCSAP00000014876	OPA3
ENSCSAG00000014036	ENSCSAT00000012129	ornithine carbamoyltransferase [Source:HGNC Symbol;Acc:HGNC:8512]	ENSCSAP00000010178	OTC
ENSCSAG00000010979	ENSCSAT00000009068	OTU deubiquitinase, ubiquitin aldehyde binding 2 [Source:HGNC Symbol;Acc:HGNC:20351]	ENSCSAP00000007200	OTUB2
ENSCSAG00000012943	ENSCSAT00000011039	paraoxonase 1 [Source:HGNC Symbol;Acc:HGNC:9204]	ENSCSAP00000009122	PON1
ENSCSAG00000010353	ENSCSAT00000008440	peptidylprolyl isomerase like 1 [Source:HGNC Symbol;Acc:HGNC:9260]	ENSCSAP00000006588	PPIL1
ENSCSAG00000001826	ENSCSAT00000016702	PGAM family member 5, mitochondrial serine/threonine protein phosphatase [Source:HGNC Symbol;Acc:HGNC:28763]	ENSCSAP00000016203	PGAM5
ENSCSAG00000012275	ENSCSAT00000010369	phosphodiesterase 12 [Source:HGNC Symbol;Acc:HGNC:25386]	ENSCSAP00000008463	PDE12
ENSCSAG00000008694	ENSCSAT00000006755	phosphomannomutase 2 [Source:HGNC Symbol;Acc:HGNC:9115]	ENSCSAP00000004950	PMM2
ENSCSAG00000018301	ENSCSAT00000016397	phosphorylase, glycogen; brain [Source:HGNC Symbol;Acc:HGNC:9723]	ENSCSAP00000014312	PYGB
ENSCSAG00000001494	ENSCSAT00000017039	polypyrimidine tract binding protein 2 [Source:HGNC Symbol;Acc:HGNC:17662]	ENSCSAP00000016532	PTBP2
ENSCSAG00000018622	ENSCSAT00000018712	potassium channel tetramerization domain containing 12 [Source:HGNC Symbol;Acc:HGNC:14678]	ENSCSAP00000018155	KCTD12
ENSCSAG00000014197	ENSCSAT00000012291	potassium two pore domain channel subfamily K member 15 [Source:HGNC Symbol;Acc:HGNC:13814]	ENSCSAP00000010333	KCNK15
ENSCSAG00000018360	ENSCSAT00000016459	progesterone receptor membrane component 1 [Source:HGNC Symbol;Acc:HGNC:16090]	ENSCSAP00000014368	PGRMC1
ENSCSAG00000015619	ENSCSAT00000013693	proline synthetase cotranscribed homolog (bacterial) [Source:HGNC Symbol;Acc:HGNC:9457]	ENSCSAP00000011683	PROSC
ENSCSAG00000007578	ENSCSAT00000005601	protease, serine 3 [Source:HGNC Symbol;Acc:HGNC:9486]	ENSCSAP00000003819	PRSS3
ENSCSAG00000015552	ENSCSAT00000013624	proteasome subunit alpha 6 [Source:HGNC Symbol;Acc:HGNC:9535]	ENSCSAP00000011616	PSMA6
ENSCSAG00000002565	ENSCSAT00000000580	pyridoxamine 5'-phosphate oxidase [Source:HGNC Symbol;Acc:HGNC:30260]	ENSCSAP00000015481	PNPO
ENSCSAG00000002021	ENSCSAT00000016508	pyruvate kinase, liver and RBC [Source:HGNC Symbol;Acc:HGNC:9020]	ENSCSAP00000016014	PKLR
ENSCSAG00000011749	ENSCSAT00000009841	RAB18, member RAS oncogene family [Source:HGNC Symbol;Acc:HGNC:14244]	ENSCSAP00000007949	RAB18
ENSCSAG00000004081	ENSCSAT00000002112	RAB21, member RAS oncogene family [Source:HGNC Symbol;Acc:HGNC:18263]	ENSCSAP00000000440	RAB21
ENSCSAG00000003008	ENSCSAT00000001035	RAB39A, member RAS oncogene family [Source:HGNC Symbol;Acc:HGNC:16521]	ENSCSAP00000015032	RAB39A
ENSCSAG00000001269	ENSCSAT00000017264	RAB3B, member RAS oncogene family [Source:HGNC Symbol;Acc:HGNC:9778]	ENSCSAP00000016746	RAB3B
ENSCSAG00000011497	ENSCSAT00000009571	RB binding protein 9, serine hydrolase [Source:HGNC Symbol;Acc:HGNC:9892]	ENSCSAP00000007684	RBBP9
ENSCSAG00000019404	ENSCSAT00000019494	ribosomal protein L10 like [Source:HGNC Symbol;Acc:HGNC:17976]	ENSCSAP00000018912	RPL10L
ENSCSAG00000000654	ENSCSAT00000017881	ribosomal protein S27 [Source:HGNC Symbol;Acc:HGNC:10416]	ENSCSAP00000017352	RPS27
ENSCSAG00000010291	ENSCSAT00000008373	serine and arginine rich splicing factor 3 [Source:HGNC Symbol;Acc:HGNC:10785]	ENSCSAP00000006522	SRSF3
ENSCSAG00000017420	ENSCSAT00000015515	SH3 domain binding glutamate rich protein like 2 [Source:HGNC Symbol;Acc:HGNC:15567]	ENSCSAP00000013454	SH3BGRL2
ENSCSAG00000004983	ENSCSAT00000003015	signal recognition particle 68 [Source:HGNC Symbol;Acc:HGNC:11302]	ENSCSAP00000001303	SRP68
ENSCSAG00000012370	ENSCSAT00000010459	solute carrier family 22 member 2 [Source:HGNC Symbol;Acc:HGNC:10966]	ENSCSAP00000008555	SLC22A2
ENSCSAG00000012995	ENSCSAT00000011090	solute carrier family 25 member 13 [Source:HGNC Symbol;Acc:HGNC:10983]	ENSCSAP00000009171	SLC25A13
ENSCSAG00000014445	ENSCSAT00000012536	solute carrier family 25 member 18 [Source:HGNC Symbol;Acc:HGNC:10988]	ENSCSAP00000010570	SLC25A18
ENSCSAG00000003617	ENSCSAT00000001651	solute carrier family 25 member 31 [Source:HGNC Symbol;Acc:HGNC:25319]	ENSCSAP00000014434	SLC25A31
ENSCSAG00000018358	ENSCSAT00000016456	solute carrier family 25 member 5 [Source:HGNC Symbol;Acc:HGNC:10991]	ENSCSAP00000014365	SLC25A5
ENSCSAG00000018069	ENSCSAT00000016168	solute carrier family 25 member 6 [Source:HGNC Symbol;Acc:HGNC:10992]	ENSCSAP00000014089	SLC25A6
ENSCSAG00000001361	ENSCSAT00000017172	solute carrier family 35 member D1 [Source:HGNC Symbol;Acc:HGNC:20800]	ENSCSAP00000016656	SLC35D1
ENSCSAG00000013061	ENSCSAT00000011158	solute carrier family 39 member 9 [Source:HGNC Symbol;Acc:HGNC:20182]	ENSCSAP00000009239	SLC39A9
ENSCSAG00000003533	ENSCSAT00000001542	solute carrier family 4 member 1 (Diego blood group) [Source:HGNC Symbol;Acc:HGNC:11027]	ENSCSAP00000014536	SLC4A1
ENSCSAG00000018424	ENSCSAT00000018514	sorting nexin 12 [Source:HGNC Symbol;Acc:HGNC:14976]	ENSCSAP00000017966	SNX12
ENSCSAG00000002429	ENSCSAT00000000426	spectrin alpha, erythrocytic 1 [Source:HGNC Symbol;Acc:HGNC:11272]	ENSCSAP00000015633	SPTA1
ENSCSAG00000013664	ENSCSAT00000011558	spectrin beta, erythrocytic [Source:HGNC Symbol;Acc:HGNC:11274]	ENSCSAP00000009625	SPTB
ENSCSAG00000019122	ENSCSAT00000019212	sterile alpha motif domain containing 9 [Source:HGNC Symbol;Acc:HGNC:1348]	ENSCSAP00000018632	SAMD9
ENSCSAG00000015446	ENSCSAT00000013513	steroid sulfatase (microsomal), isozyme S [Source:HGNC Symbol;Acc:HGNC:11425]	ENSCSAP00000011510	STS
ENSCSAG00000001284	ENSCSAT00000017249	sterol carrier protein 2 [Source:HGNC Symbol;Acc:HGNC:10606]	ENSCSAP00000016731	SCP2
ENSCSAG00000013314	ENSCSAT00000011406	stomatin [Source:HGNC Symbol;Acc:HGNC:3383]	ENSCSAP00000009479	STOM
ENSCSAG00000000649	ENSCSAT00000017886	stratifin [Source:HGNC Symbol;Acc:HGNC:10773]	ENSCSAP00000017357	SFN
ENSCSAG00000001475	ENSCSAT00000017058	transmembrane p24 trafficking protein 5 [Source:HGNC Symbol;Acc:HGNC:24251]	ENSCSAP00000016550	TMED5
ENSCSAG00000014844	ENSCSAT00000012935	transmembrane p24 trafficking protein 7 [Source:HGNC Symbol;Acc:HGNC:24253]	ENSCSAP00000010952	TMED7
ENSCSAG00000002630	ENSCSAT00000000641	transmembrane protease, serine 13 [Source:HGNC Symbol;Acc:HGNC:29808]	ENSCSAP00000015421	TMPRSS13
ENSCSAG00000017098	ENSCSAT00000015191	transmembrane protein 33 [Source:HGNC Symbol;Acc:HGNC:25541]	ENSCSAP00000013138	TMEM33
ENSCSAG00000015945	ENSCSAT00000014041	tripartite motif containing 23 [Source:HGNC Symbol;Acc:HGNC:660]	ENSCSAP00000012022	TRIM23
ENSCSAG00000002706	ENSCSAT00000000725	tubulin beta 3 class III [Source:HGNC Symbol;Acc:HGNC:20772]	ENSCSAP00000015339	TUBB3
ENSCSAG00000012007	ENSCSAT00000010100	tyrosine 3-monooxygenase/tryptophan 5-monooxygenase activation protein zeta [Source:HGNC Symbol;Acc:HGNC:12855]	ENSCSAP00000008198	YWHAZ
ENSCSAG00000003709	ENSCSAT00000001740	ubiquitin conjugating enzyme E2 N like (gene/pseudogene) [Source:HGNC Symbol;Acc:HGNC:31710]	ENSCSAP00000000080	UBE2NL
ENSCSAG00000017042	ENSCSAT00000015136	UDP glycosyltransferase family 3 member A1 [Source:HGNC Symbol;Acc:HGNC:26625]	ENSCSAP00000013085	UGT3A1
ENSCSAG00000010257	ENSCSAT00000008345	valosin containing protein [Source:HGNC Symbol;Acc:HGNC:12666]	ENSCSAP00000006492	VCP
ENSCSAG00000015551	ENSCSAT00000013645	VAMP (vesicle-associated membrane protein)-associated protein B and C [Source:HGNC Symbol;Acc:HGNC:12649]	ENSCSAP00000011637	VAPB
ENSCSAG00000009004	ENSCSAT00000007067	vinculin [Source:HGNC Symbol;Acc:HGNC:12665]	ENSCSAP00000005256	VCL
ENSCSAG00000003743	ENSCSAT00000001770	Wnt family member 9B [Source:HGNC Symbol;Acc:HGNC:12779]	ENSCSAP00000000111	WNT9B
ENSCSAG00000014482	ENSCSAT00000012572	xylulokinase homolog (H. influenzae) [Source:HGNC Symbol;Acc:HGNC:12839]	ENSCSAP00000010605	XYLB
ENSCSAG00000012338	ENSCSAT00000010428	Yip1 domain family member 5 [Source:HGNC Symbol;Acc:HGNC:24877]	ENSCSAP00000008523	YIPF5
ENSCSAG00000007550	ENSCSAT00000005600		ENSCSAP00000003816
ENSCSAG00000018990	ENSCSAT00000019080		ENSCSAP00000018505
ENSCSAG00000019238	ENSCSAT00000019328		ENSCSAP00000018748
ENSCSAG00000005718	ENSCSAT00000003751		ENSCSAP00000002027
ENSCSAG00000007692	ENSCSAT00000005712		ENSCSAP00000003924
ENSCSAG00000000262	ENSCSAT00000018273		ENSCSAP00000017734
ENSCSAG00000008478	ENSCSAT00000006525		ENSCSAP00000004728
ENSCSAG00000005716	ENSCSAT00000003735		ENSCSAP00000002009
ENSCSAG00000015366	ENSCSAT00000013454		ENSCSAP00000011454
ENSCSAG00000007896	ENSCSAT00000005936		ENSCSAP00000004149
ENSCSAG00000011236	ENSCSAT00000009318		ENSCSAP00000007439
ENSCSAG00000000285	ENSCSAT00000018250		ENSCSAP00000017712
ENSCSAG00000007247	ENSCSAT00000005291		ENSCSAP00000003515
ENSCSAG00000008947	ENSCSAT00000007014		ENSCSAP00000005204
ENSCSAG00000016533	ENSCSAT00000014629		ENSCSAP00000012595
ENSCSAG00000000392	ENSCSAT00000018143		ENSCSAP00000017610
ENSCSAG00000007646	ENSCSAT00000005677		ENSCSAP00000003897
ENSCSAG00000018255	ENSCSAT00000016352		ENSCSAP00000014270
ENSCSAG00000018370	ENSCSAT00000016469		ENSCSAP00000014378
ENSCSAG00000019077	ENSCSAT00000019167		ENSCSAP00000018587
ENSCSAG00000019624	ENSCSAT00000019714		ENSCSAP00000019120
ENSCSAG00000018294	ENSCSAT00000016391		ENSCSAP00000014306
ENSCSAG00000018267	ENSCSAT00000016365		ENSCSAP00000014283
ENSCSAG00000005140	ENSCSAT00000003177		ENSCSAP00000001463
ENSCSAG00000009332	ENSCSAT00000007360		ENSCSAP00000005541
ENSCSAG00000010250	ENSCSAT00000008335		ENSCSAP00000006483
ENSCSAG00000010619	ENSCSAT00000008696		ENSCSAP00000006835
ENSCSAG00000013931	ENSCSAT00000012023		ENSCSAP00000010074
ENSCSAG00000018672	ENSCSAT00000018762		ENSCSAP00000018194
ENSCSAG00000019405	ENSCSAT00000019495		ENSCSAP00000018913
ENSCSAG00000000422	ENSCSAT00000018113		ENSCSAP00000017580
ENSCSAG00000001845	ENSCSAT00000016697		ENSCSAP00000016198
ENSCSAG00000005241	ENSCSAT00000003206		ENSCSAP00000001494
ENSCSAG00000008486	ENSCSAT00000006530		ENSCSAP00000004733
ENSCSAG00000016504	ENSCSAT00000014602		ENSCSAP00000012569
ENSCSAG00000016587	ENSCSAT00000014683		ENSCSAP00000012648
ENSCSAG00000016669	ENSCSAT00000014764		ENSCSAP00000012726
ENSCSAG00000019305	ENSCSAT00000019395		ENSCSAP00000018815
ENSCSAG00000000127	ENSCSAT00000018408		ENSCSAP00000017864
ENSCSAG00000000390	ENSCSAT00000018145		ENSCSAP00000017612
ENSCSAG00000000692	ENSCSAT00000017843		ENSCSAP00000017314
ENSCSAG00000000857	ENSCSAT00000017676		ENSCSAP00000017150
ENSCSAG00000001917	ENSCSAT00000016613		ENSCSAP00000016115
ENSCSAG00000003049	ENSCSAT00000001074		ENSCSAP00000014994
ENSCSAG00000004603	ENSCSAT00000002632		ENSCSAP00000000935
ENSCSAG00000005581	ENSCSAT00000003617		ENSCSAP00000001891
ENSCSAG00000007671	ENSCSAT00000005714		ENSCSAP00000003931
ENSCSAG00000009204	ENSCSAT00000007260		ENSCSAP00000005443
ENSCSAG00000009269	ENSCSAT00000007344		ENSCSAP00000005527
ENSCSAG00000009444	ENSCSAT00000007521		ENSCSAP00000005696
ENSCSAG00000013747	ENSCSAT00000011845		ENSCSAP00000009906
ENSCSAG00000013874	ENSCSAT00000011970		ENSCSAP00000010024
ENSCSAG00000014240	ENSCSAT00000012332		ENSCSAP00000010374
ENSCSAG00000014799	ENSCSAT00000012893		ENSCSAP00000010913
ENSCSAG00000016466	ENSCSAT00000014559		ENSCSAP00000012529
ENSCSAG00000016481	ENSCSAT00000014576		ENSCSAP00000012545
ENSCSAG00000016483	ENSCSAT00000014580		ENSCSAP00000012548
ENSCSAG00000016536	ENSCSAT00000014632		ENSCSAP00000012598
ENSCSAG00000016611	ENSCSAT00000014706		ENSCSAP00000012670
ENSCSAG00000018131	ENSCSAT00000016228		ENSCSAP00000014149
ENSCSAG00000019475	ENSCSAT00000019565		ENSCSAP00000018979

## Sheet: Sheet2
count	Protein
3	ENSCSAP00000000080
2	ENSCSAP00000000111
3	ENSCSAP00000000379
2	ENSCSAP00000000440
2	ENSCSAP00000000935
2	ENSCSAP00000001060
5	ENSCSAP00000001138
2	ENSCSAP00000001303
4	ENSCSAP00000001463
3	ENSCSAP00000001494
2	ENSCSAP00000001722
2	ENSCSAP00000001891
10	ENSCSAP00000001901
7	ENSCSAP00000001928
10	ENSCSAP00000001937
10	ENSCSAP00000001952
10	ENSCSAP00000001955
5	ENSCSAP00000001976
9	ENSCSAP00000001994
8	ENSCSAP00000002009
9	ENSCSAP00000002027
2	ENSCSAP00000002049
2	ENSCSAP00000002100
2	ENSCSAP00000002174
2	ENSCSAP00000002214
9	ENSCSAP00000002395
3	ENSCSAP00000003242
2	ENSCSAP00000003501
6	ENSCSAP00000003515
10	ENSCSAP00000003816
3	ENSCSAP00000003819
5	ENSCSAP00000003897
9	ENSCSAP00000003924
2	ENSCSAP00000003931
2	ENSCSAP00000004017
3	ENSCSAP00000004117
7	ENSCSAP00000004149
2	ENSCSAP00000004281
2	ENSCSAP00000004300
3	ENSCSAP00000004311
3	ENSCSAP00000004392
3	ENSCSAP00000004492
7	ENSCSAP00000004497
8	ENSCSAP00000004728
3	ENSCSAP00000004733
2	ENSCSAP00000004950
4	ENSCSAP00000004999
5	ENSCSAP00000005009
5	ENSCSAP00000005014
2	ENSCSAP00000005019
3	ENSCSAP00000005144
2	ENSCSAP00000005168
6	ENSCSAP00000005204
2	ENSCSAP00000005256
2	ENSCSAP00000005443
2	ENSCSAP00000005527
4	ENSCSAP00000005541
2	ENSCSAP00000005560
2	ENSCSAP00000005632
2	ENSCSAP00000005696
2	ENSCSAP00000005866
2	ENSCSAP00000005938
2	ENSCSAP00000006323
2	ENSCSAP00000006453
6	ENSCSAP00000006467
4	ENSCSAP00000006483
2	ENSCSAP00000006492
2	ENSCSAP00000006522
2	ENSCSAP00000006577
2	ENSCSAP00000006588
2	ENSCSAP00000006833
4	ENSCSAP00000006835
2	ENSCSAP00000007172
2	ENSCSAP00000007200
7	ENSCSAP00000007439
2	ENSCSAP00000007477
4	ENSCSAP00000007684
3	ENSCSAP00000007718
2	ENSCSAP00000007949
2	ENSCSAP00000008198
3	ENSCSAP00000008221
2	ENSCSAP00000008441
3	ENSCSAP00000008463
2	ENSCSAP00000008523
4	ENSCSAP00000008555
3	ENSCSAP00000008791
2	ENSCSAP00000008828
7	ENSCSAP00000008871
2	ENSCSAP00000008879
4	ENSCSAP00000009122
2	ENSCSAP00000009150
4	ENSCSAP00000009171
4	ENSCSAP00000009239
7	ENSCSAP00000009334
2	ENSCSAP00000009452
2	ENSCSAP00000009479
2	ENSCSAP00000009625
2	ENSCSAP00000009906
2	ENSCSAP00000009928
2	ENSCSAP00000010024
4	ENSCSAP00000010074
3	ENSCSAP00000010077
2	ENSCSAP00000010124
2	ENSCSAP00000010178
2	ENSCSAP00000010209
3	ENSCSAP00000010333
2	ENSCSAP00000010374
3	ENSCSAP00000010404
2	ENSCSAP00000010567
2	ENSCSAP00000010570
2	ENSCSAP00000010605
2	ENSCSAP00000010913
2	ENSCSAP00000010952
3	ENSCSAP00000011339
8	ENSCSAP00000011454
2	ENSCSAP00000011510
3	ENSCSAP00000011616
2	ENSCSAP00000011637
2	ENSCSAP00000011683
3	ENSCSAP00000011989
5	ENSCSAP00000012022
2	ENSCSAP00000012296
4	ENSCSAP00000012445
2	ENSCSAP00000012529
2	ENSCSAP00000012545
2	ENSCSAP00000012548
3	ENSCSAP00000012569
6	ENSCSAP00000012595
2	ENSCSAP00000012598
3	ENSCSAP00000012648
2	ENSCSAP00000012670
3	ENSCSAP00000012726
4	ENSCSAP00000013085
2	ENSCSAP00000013138
2	ENSCSAP00000013283
4	ENSCSAP00000013454
2	ENSCSAP00000013697
2	ENSCSAP00000013844
7	ENSCSAP00000014048
4	ENSCSAP00000014063
10	ENSCSAP00000014089
2	ENSCSAP00000014149
5	ENSCSAP00000014270
5	ENSCSAP00000014283
5	ENSCSAP00000014306
9	ENSCSAP00000014312
6	ENSCSAP00000014330
10	ENSCSAP00000014365
10	ENSCSAP00000014368
5	ENSCSAP00000014378
3	ENSCSAP00000014387
10	ENSCSAP00000014394
5	ENSCSAP00000014434
5	ENSCSAP00000014536
2	ENSCSAP00000014857
3	ENSCSAP00000014876
2	ENSCSAP00000014983
2	ENSCSAP00000014994
2	ENSCSAP00000015032
3	ENSCSAP00000015039
8	ENSCSAP00000015043
9	ENSCSAP00000015053
2	ENSCSAP00000015095
2	ENSCSAP00000015119
2	ENSCSAP00000015130
2	ENSCSAP00000015209
2	ENSCSAP00000015232
5	ENSCSAP00000015263
6	ENSCSAP00000015275
8	ENSCSAP00000015339
3	ENSCSAP00000015421
2	ENSCSAP00000015481
7	ENSCSAP00000015587
4	ENSCSAP00000015633
4	ENSCSAP00000015830
2	ENSCSAP00000015882
2	ENSCSAP00000015901
2	ENSCSAP00000016014
2	ENSCSAP00000016115
3	ENSCSAP00000016198
2	ENSCSAP00000016203
8	ENSCSAP00000016312
2	ENSCSAP00000016472
2	ENSCSAP00000016473
2	ENSCSAP00000016477
2	ENSCSAP00000016518
4	ENSCSAP00000016532
3	ENSCSAP00000016550
3	ENSCSAP00000016632
4	ENSCSAP00000016656
2	ENSCSAP00000016704
2	ENSCSAP00000016731
3	ENSCSAP00000016746
7	ENSCSAP00000016797
6	ENSCSAP00000017130
2	ENSCSAP00000017150
4	ENSCSAP00000017240
8	ENSCSAP00000017246
2	ENSCSAP00000017271
2	ENSCSAP00000017314
6	ENSCSAP00000017352
10	ENSCSAP00000017357
3	ENSCSAP00000017505
3	ENSCSAP00000017545
3	ENSCSAP00000017580
5	ENSCSAP00000017610
2	ENSCSAP00000017612
7	ENSCSAP00000017712
2	ENSCSAP00000017724
6	ENSCSAP00000017725
2	ENSCSAP00000017733
8	ENSCSAP00000017734
9	ENSCSAP00000017776
10	ENSCSAP00000017778
9	ENSCSAP00000017781
2	ENSCSAP00000017789
9	ENSCSAP00000017790
2	ENSCSAP00000017864
2	ENSCSAP00000017866
4	ENSCSAP00000017966
3	ENSCSAP00000018155
4	ENSCSAP00000018194
2	ENSCSAP00000018393
10	ENSCSAP00000018505
5	ENSCSAP00000018587
8	ENSCSAP00000018588
4	ENSCSAP00000018600
6	ENSCSAP00000018602
2	ENSCSAP00000018632
10	ENSCSAP00000018748
4	ENSCSAP00000018786
3	ENSCSAP00000018815
3	ENSCSAP00000018835
5	ENSCSAP00000018912
4	ENSCSAP00000018913
2	ENSCSAP00000018979
5	ENSCSAP00000019120
2	ENSCSAP00000019237
